# Supplementary material for: (E)-N-(4-Chloro­benzyl­idene)-5-(4-methyl­phen­yl)-1,3,4-thia­diazol-2-amine
Source: Acta Crystallogr Sect E Struct Rep Online. 2011 Mar 12;67(Pt 4):o861. doi: 10.1107/S1600536811008841 (PMC3099876; doi:10.1107/S1600536811008841)
Supplement: Supplementary file 2 [file e-67-0o861-Isup2.hkl]

# 
# h,k,l, Fc-squared, Fo-squared, sigma(Fo-squared) and status flag 
# 
data_I
_shelx_title ' X in P-1' 
_shelx_refln_list_code          4 
_shelx_F_calc_maximum      189.54 
_exptl_crystal_F_000       324.00 
_reflns_d_resolution_high  0.8295 
 
loop_ 
 _symmetry_equiv_pos_as_xyz 
 'x, y, z' 
 '-x, -y, -z' 
 
_cell_length_a     5.7940 
_cell_length_b     8.7510 
_cell_length_c    14.9650 
_cell_angle_alpha  98.640 
_cell_angle_beta   90.660 
_cell_angle_gamma  99.450 
 
_shelx_F_squared_multiplier     1.000 
 
loop_ 
 _refln_index_h 
 _refln_index_k 
 _refln_index_l 
 _refln_F_squared_calc 
 _refln_F_squared_meas 
 _refln_F_squared_sigma 
 _refln_observed_status 
   1   0   0      102.88      126.41      4.72 o 
   2   0   0     1402.11     1381.79     20.61 o 
   3   0   0      312.36      289.55     11.97 o 
   4   0   0      153.06      174.65     11.28 o 
   5   0   0      181.72      169.24     12.89 o 
   6   0   0       19.23        4.26      7.14 o 
  -6   1   0       48.40       49.85      9.56 o 
  -5   1   0        0.91        0.81      4.95 o 
  -4   1   0      477.89      491.60     19.00 o 
  -3   1   0      149.95      147.25      8.63 o 
  -2   1   0      404.98      398.92     11.28 o 
  -1   1   0     8955.16     8143.24    151.17 o 
   0   1   0      431.90      420.79      4.64 o 
   1   1   0     2852.69     3050.94     24.06 o 
   2   1   0        0.13        1.61      2.30 o 
   3   1   0      225.83      259.73     12.20 o 
   4   1   0       83.22       82.66      8.40 o 
   5   1   0      156.96      172.58     14.05 o 
   6   1   0        3.52       13.12      4.61 o 
  -6   2   0        9.62       10.36      4.84 o 
  -5   2   0      169.00      159.92     13.70 o 
  -4   2   0      768.88      715.99     22.68 o 
  -3   2   0       24.13       33.50      4.37 o 
  -2   2   0       21.35       28.44      3.34 o 
  -1   2   0      886.14     1003.47     15.31 o 
   0   2   0      543.18      540.00      8.63 o 
   1   2   0      687.78      691.47     13.82 o 
   2   2   0      243.42      251.67     10.25 o 
   3   2   0      878.52      906.42     23.03 o 
   4   2   0       37.74       32.81      6.45 o 
   5   2   0       53.03       49.39      8.06 o 
   6   2   0        1.43        1.15      5.76 o 
  -6   3   0        1.87        1.04      5.87 o 
  -5   3   0      400.76      406.52     20.38 o 
  -4   3   0       39.49       48.24      6.91 o 
  -3   3   0       10.80       20.84      4.26 o 
  -2   3   0      185.46      163.25      8.63 o 
  -1   3   0       19.07       24.29      3.57 o 
   0   3   0      436.38      416.53     10.19 o 
   1   3   0      257.88      254.21      9.79 o 
   2   3   0      424.18      459.83     15.08 o 
   3   3   0      219.88      247.53     13.36 o 
   4   3   0        4.28        8.63      5.41 o 
   5   3   0        0.29       -4.72      4.72 o 
   6   3   0        1.26       -1.27      6.56 o 
  -6   4   0        1.19       -4.37      4.84 o 
  -5   4   0       22.10       26.59      6.45 o 
  -4   4   0       24.28       29.93      5.76 o 
  -3   4   0       93.50       82.66      8.29 o 
  -2   4   0      358.13      397.89     14.51 o 
  -1   4   0       26.81       22.22      3.57 o 
   0   4   0       40.82       44.37      3.53 o 
   1   4   0      312.60      293.12     12.20 o 
   2   4   0      116.17      117.66      8.75 o 
   3   4   0       27.04       37.53      5.64 o 
   4   4   0        0.22        1.73      3.22 o 
   5   4   0        2.40       11.74      3.57 o 
  -6   5   0        0.05       -2.30      5.41 o 
  -5   5   0       21.75       35.92      8.17 o 
  -4   5   0       22.26       17.96      6.33 o 
  -3   5   0       15.61       11.74      4.26 o 
  -2   5   0       74.17       68.50      7.02 o 
  -1   5   0      188.08      201.94     10.94 o 
   0   5   0       17.76       17.97      3.13 o 
   1   5   0        9.40        7.94      3.80 o 
   2   5   0      259.14      234.40     13.47 o 
   3   5   0        9.20        9.56      3.34 o 
   4   5   0       57.34       55.26      8.40 o 
   5   5   0       10.52       11.74      4.72 o 
  -6   6   0        7.84        3.68      6.33 o 
  -5   6   0        2.56       -5.07      5.64 o 
  -4   6   0       81.24       73.57      9.56 o 
  -3   6   0       21.84       16.35      5.41 o 
  -2   6   0      261.74      272.05     14.51 o 
  -1   6   0       72.84       78.17      8.17 o 
   0   6   0      130.91      107.25      6.72 o 
   1   6   0      206.33      188.35     12.32 o 
   2   6   0      183.87      188.70     13.70 o 
   3   6   0      153.03      154.04     13.24 o 
   4   6   0        1.99        4.37      5.76 o 
  -5   7   0        0.27       -4.49      6.33 o 
  -4   7   0       12.47       12.55      5.87 o 
  -3   7   0       13.41        9.44      5.53 o 
  -2   7   0        0.75       -3.91      4.72 o 
  -1   7   0       94.94       94.75      9.33 o 
   0   7   0        2.82        1.92      2.76 o 
   1   7   0       86.33      108.11      9.79 o 
   2   7   0       33.22       32.93      5.99 o 
   3   7   0        1.60        5.30      4.37 o 
   4   7   0        4.08        1.27      5.30 o 
  -5   8   0       48.90       61.59     10.13 o 
  -4   8   0        0.79        1.04      3.91 o 
  -3   8   0       15.87       10.82      6.68 o 
  -2   8   0       49.99       49.39      8.40 o 
  -1   8   0       28.97       30.28      5.99 o 
   0   8   0        0.00        1.78      1.82 o 
   1   8   0        0.26        1.96      4.26 o 
   2   8   0        0.09        7.48      2.76 o 
   3   8   0       41.73       44.32      9.33 o 
  -4   9   0        1.85        2.42      4.61 o 
  -3   9   0        7.89       11.17      6.56 o 
  -2   9   0        9.93        7.48      5.30 o 
  -1   9   0       33.29       49.97      8.52 o 
   0   9   0        0.49       -4.23      4.23 o 
   1   9   0        4.27        7.83      4.95 o 
   2   9   0       33.70       26.94     10.25 o 
  -3  10   0        1.25        2.53      5.76 o 
  -2  10   0       10.61        7.37      6.68 o 
  -1  10   0        2.14        8.52      3.22 o 
   0  10   0        0.04       -2.69      4.75 o 
  -1 -10   1       22.64       35.92      9.79 o 
   0 -10   1       10.56        8.51      4.26 o 
   1 -10   1       90.04       87.38     13.12 o 
   2 -10   1        5.42        6.10      6.56 o 
   3 -10   1        1.86        2.53      6.45 o 
  -2  -9   1        0.05        0.00      7.25 o 
  -1  -9   1        0.33        4.49      4.49 o 
   0  -9   1       22.47       31.24      4.60 o 
   1  -9   1        0.01        5.18      2.30 o 
   2  -9   1        0.15       -5.07      5.07 o 
   3  -9   1       44.68       38.91      8.06 o 
   4  -9   1        4.04       10.94      4.72 o 
  -3  -8   1       46.63       42.71      8.75 o 
  -2  -8   1        0.10       -5.99      5.99 o 
  -1  -8   1        1.58       -0.92      5.64 o 
   0  -8   1       14.84       20.09      3.51 o 
   1  -8   1       35.85       32.58      7.83 o 
   2  -8   1       65.96       58.95      9.90 o 
   3  -8   1       95.69       94.41     10.94 o 
   4  -8   1       11.61       15.08      4.84 o 
   5  -8   1        7.53        6.10      5.87 o 
  -4  -7   1        5.68        2.42      6.79 o 
  -3  -7   1        5.96       15.66      4.72 o 
  -2  -7   1        0.05       -2.76      3.57 o 
  -1  -7   1      175.58      204.12     14.16 o 
   0  -7   1       79.60       74.15      6.18 o 
   1  -7   1        0.93       -0.69      3.11 o 
   2  -7   1      137.06      138.73     12.09 o 
   3  -7   1        0.21        0.00      3.57 o 
   4  -7   1       11.49       14.39      4.95 o 
   5  -7   1       10.39        8.86      4.95 o 
  -5  -6   1       30.93       47.55     10.48 o 
  -4  -6   1       23.82       21.53      6.10 o 
  -3  -6   1        4.97        1.84      4.61 o 
  -2  -6   1      244.10      230.03     14.97 o 
  -1  -6   1       50.26       59.06      6.91 o 
   0  -6   1       40.92       42.27      5.93 o 
   1  -6   1       13.82       14.28      3.34 o 
   2  -6   1       19.62       13.12      4.61 o 
   3  -6   1        5.17        8.17      3.11 o 
   4  -6   1        8.16       12.89      5.41 o 
   5  -6   1       34.70       34.65      8.17 o 
   6  -6   1        9.10        7.25      7.83 o 
  -5  -5   1        7.78       20.95      4.95 o 
  -4  -5   1       20.23       20.15      5.99 o 
  -3  -5   1       41.05       42.02      8.17 o 
  -2  -5   1       12.26       13.82      4.72 o 
  -1  -5   1       48.55       49.85      6.45 o 
   0  -5   1       76.45       65.19      4.44 o 
   1  -5   1        0.38        1.04      1.84 o 
   2  -5   1      351.33      358.05     14.74 o 
   3  -5   1      106.45      116.28      9.21 o 
   4  -5   1       44.44       50.54      7.60 o 
   5  -5   1      117.90      125.61     12.89 o 
   6  -5   1        3.59       13.70      3.91 o 
  -5  -4   1        7.63       14.85      4.72 o 
  -4  -4   1       37.65       37.07      6.68 o 
  -3  -4   1       53.08       57.33      7.14 o 
  -2  -4   1      343.04      398.00     16.00 o 
  -1  -4   1      139.31      120.20      7.94 o 
   0  -4   1       90.76       90.63      4.80 o 
   1  -4   1     1464.69     1460.07     24.87 o 
   2  -4   1      851.03      934.62     21.64 o 
   3  -4   1      485.56      548.71     18.42 o 
   4  -4   1      207.41      208.85     13.93 o 
   5  -4   1       10.94       11.51      6.22 o 
   6  -4   1        2.21        4.37      4.37 o 
  -6  -3   1        7.01        9.67      6.22 o 
  -5  -3   1       80.53       76.33      9.56 o 
  -4  -3   1       20.94       23.26      4.72 o 
  -3  -3   1      437.49      461.44     17.73 o 
  -2  -3   1      124.49      160.72      9.33 o 
  -1  -3   1      109.63      117.78      6.79 o 
   0  -3   1      858.93      794.03     11.15 o 
   1  -3   1     1441.20     1459.27     21.76 o 
   2  -3   1      246.42      299.11     11.05 o 
   3  -3   1      290.25      355.98     14.28 o 
   4  -3   1       99.61      105.92      9.33 o 
   5  -3   1      659.86      620.78     24.98 o 
   6  -3   1       11.03       -1.04      6.79 o 
  -6  -2   1       24.86       34.31      7.94 o 
  -5  -2   1        1.62        6.33      3.91 o 
  -4  -2   1       85.83       81.63      8.40 o 
  -3  -2   1       23.87       27.29      4.61 o 
  -2  -2   1        4.29       11.86      2.65 o 
  -1  -2   1      340.95      359.78      9.90 o 
   0  -2   1       58.22       53.77      3.97 o 
   1  -2   1      461.16      466.16     10.59 o 
   2  -2   1      953.62     1023.50     18.88 o 
   3  -2   1      483.72      532.94     16.69 o 
   4  -2   1      653.86      637.13     20.95 o 
   5  -2   1        1.25        5.76      3.57 o 
   6  -2   1        9.09        7.25      4.49 o 
  -6  -1   1        2.74        2.19      4.84 o 
  -5  -1   1      165.02      171.31     13.59 o 
  -4  -1   1      251.76      256.28     14.16 o 
  -3  -1   1      337.74      361.16     13.93 o 
  -2  -1   1      139.60      146.91      7.37 o 
  -1  -1   1       86.30       95.67      4.72 o 
   0  -1   1       14.66       11.99      1.50 o 
   1  -1   1      991.41     1056.78     13.47 o 
   2  -1   1        2.74        1.15      2.42 o 
   3  -1   1      240.09      208.38     10.48 o 
   4  -1   1        0.02       -0.58      3.34 o 
   5  -1   1       56.76       54.11      9.44 o 
   6  -1   1       18.46       11.51      6.68 o 
  -6   0   1        0.55       -1.04      5.07 o 
  -5   0   1      234.59      242.23     16.58 o 
  -4   0   1      456.38      374.98     16.69 o 
  -3   0   1       10.10       10.48      3.45 o 
  -2   0   1     2593.73     2452.03     27.63 o 
  -1   0   1      776.87      787.60     11.28 o 
   0   0   1     1153.98      996.85      5.29 o 
   1   0   1     1889.57     1881.45     17.27 o 
   2   0   1      585.68      617.21     13.93 o 
   3   0   1       35.28       41.91      5.30 o 
   4   0   1      192.00      197.91     11.97 o 
   5   0   1      233.10      228.99     16.12 o 
   6   0   1        3.75        3.22      4.84 o 
  -6   1   1       14.70       10.36      5.53 o 
  -5   1   1      488.86      458.33     20.84 o 
  -4   1   1      402.02      385.34     16.69 o 
  -3   1   1      340.14      313.38     12.20 o 
  -2   1   1      148.07      162.79      7.48 o 
  -1   1   1     1785.53     1734.89     17.61 o 
   0   1   1        5.36       25.50      1.79 o 
   1   1   1      672.85      740.63     12.32 o 
   2   1   1       13.38       13.82      3.34 o 
   3   1   1      132.20      147.83      9.10 o 
   4   1   1      575.32      570.93     20.49 o 
   5   1   1      344.19      345.50     19.34 o 
   6   1   1       12.70       16.58      5.76 o 
  -6   2   1        0.06       -4.14      5.30 o 
  -5   2   1      244.38      222.32     14.97 o 
  -4   2   1      174.46      179.03     11.40 o 
  -3   2   1       56.93       53.88      5.53 o 
  -2   2   1      190.76      155.66      7.83 o 
  -1   2   1     2590.96     2629.33     25.33 o 
   0   2   1      501.12      501.77      7.49 o 
   1   2   1      411.70      402.03     11.05 o 
   2   2   1      934.82      905.96     19.46 o 
   3   2   1        1.39        5.41      2.53 o 
   4   2   1      390.97      394.66     17.38 o 
   5   2   1      179.36      188.35     14.62 o 
   6   2   1        6.22        5.76      5.53 o 
  -6   3   1        0.82        6.33      3.68 o 
  -5   3   1       89.96       94.18     10.48 o 
  -4   3   1       27.12       28.09      5.64 o 
  -3   3   1      384.45      420.91     15.43 o 
  -2   3   1      188.20      180.64      9.10 o 
  -1   3   1       81.79       83.35      5.41 o 
   0   3   1      594.77      537.21      9.44 o 
   1   3   1       51.90       54.80      5.30 o 
   2   3   1      220.56      193.99     10.48 o 
   3   3   1       88.13      100.97      8.86 o 
   4   3   1      258.94      239.12     14.85 o 
   5   3   1       50.89       57.68      8.63 o 
   6   3   1        5.73        8.63      6.79 o 
  -6   4   1       17.99       21.99      6.22 o 
  -5   4   1        4.38        4.49      5.30 o 
  -4   4   1      511.08      438.30     19.57 o 
  -3   4   1      523.65      506.46     18.31 o 
  -2   4   1      247.20      227.73     11.63 o 
  -1   4   1      280.84      255.59     10.94 o 
   0   4   1        0.13        1.71      1.52 o 
   1   4   1      255.59      247.87     11.40 o 
   2   4   1       13.06       12.55      4.37 o 
   3   4   1        0.59        2.19      3.22 o 
   4   4   1       33.78       36.04      7.37 o 
   5   4   1        2.38        2.19      5.53 o 
  -6   5   1        1.12        2.30      4.26 o 
  -5   5   1      227.58      226.23     16.46 o 
  -4   5   1      165.05      176.95     13.12 o 
  -3   5   1        1.81        8.63      3.68 o 
  -2   5   1      184.61      198.14     11.28 o 
  -1   5   1      407.58      387.18     15.66 o 
   0   5   1      756.44      709.63     20.55 o 
   1   5   1       15.45       16.23      3.34 o 
   2   5   1        1.58        2.65      3.57 o 
   3   5   1       42.22       40.64      8.52 o 
   4   5   1        1.55        7.83      5.07 o 
   5   5   1       18.30       15.43      6.56 o 
  -6   6   1        4.26       11.05      5.64 o 
  -5   6   1        0.48        1.04      5.18 o 
  -4   6   1      118.79      110.52     11.17 o 
  -3   6   1      322.58      356.56     18.19 o 
  -2   6   1      136.59      152.20     10.71 o 
  -1   6   1      429.12      454.53     18.65 o 
   0   6   1       68.20       59.15      5.15 o 
   1   6   1       31.91       22.45      5.76 o 
   2   6   1       32.44       23.95      5.87 o 
   3   6   1       19.51       10.25      5.53 o 
   4   6   1        6.45        0.00      4.72 o 
  -5   7   1       20.13       21.53      6.91 o 
  -4   7   1       13.12       12.78      6.45 o 
  -3   7   1       12.55        0.92      4.84 o 
  -2   7   1       51.26       42.25      7.94 o 
  -1   7   1        0.13       -0.81      3.11 o 
   0   7   1       17.40       19.27      2.99 o 
   1   7   1       24.42       21.76      5.87 o 
   2   7   1        7.08        7.48      4.14 o 
   3   7   1       11.21       19.23      6.45 o 
   4   7   1        0.71        1.27      4.49 o 
  -5   8   1       19.31       19.92      7.83 o 
  -4   8   1        0.27        9.90      4.26 o 
  -3   8   1        0.12       -4.03      4.49 o 
  -2   8   1        7.44       14.85      3.68 o 
  -1   8   1        9.77       12.66      5.07 o 
   0   8   1       18.22       18.93      4.06 o 
   1   8   1        7.70        8.86      4.49 o 
   2   8   1       56.50       74.49     11.05 o 
   3   8   1        0.47       -1.27      5.87 o 
  -4   9   1        2.34       -5.41      5.41 o 
  -3   9   1        2.67       -2.30      3.57 o 
  -2   9   1       43.92       39.95      9.56 o 
  -1   9   1        0.01        0.00      3.68 o 
   0   9   1       14.90        9.85      4.48 o 
   1   9   1       26.96       22.80      5.87 o 
   2   9   1        0.23       -6.56      6.56 o 
  -2  10   1       15.01       29.82      6.79 o 
  -1  10   1        7.31        7.37      5.99 o 
   0  10   1        4.39       -1.83      4.07 o 
  -1 -10   2       83.37       98.32     13.93 o 
   0 -10   2       17.63       11.12      9.15 o 
   1 -10   2        6.88       14.28      8.29 o 
   2 -10   2        9.34       12.09      8.17 o 
   3 -10   2        0.29        6.33      5.18 o 
  -2  -9   2       44.73       43.40      8.86 o 
  -1  -9   2        6.56        7.71      4.84 o 
   0  -9   2        0.33        2.59      3.58 o 
   1  -9   2        1.62        8.17      5.18 o 
   2  -9   2        0.15       -3.11      4.84 o 
   3  -9   2       19.64       12.20      7.14 o 
   4  -9   2        2.39       -6.10      6.10 o 
  -3  -8   2        0.94        5.87      5.64 o 
  -2  -8   2       10.88       11.51      6.22 o 
  -1  -8   2       62.13       54.11      9.21 o 
   0  -8   2        3.54        3.66      4.03 o 
   1  -8   2        2.46        7.94      4.61 o 
   2  -8   2       58.70       53.31      9.10 o 
   3  -8   2        5.87       11.63      6.33 o 
   4  -8   2        2.54        7.60      4.72 o 
   5  -8   2       26.04       45.25     10.02 o 
  -4  -7   2       39.27       33.85      9.67 o 
  -3  -7   2        5.24        5.18      5.53 o 
  -2  -7   2      177.19      157.04     13.93 o 
  -1  -7   2        0.01       -3.22      4.61 o 
   0  -7   2        0.14       -2.99      2.99 o 
   1  -7   2      207.17      214.26     14.05 o 
   2  -7   2       29.10       33.27      6.33 o 
   3  -7   2       13.98       11.05      4.72 o 
   4  -7   2        9.72       11.51      4.72 o 
   5  -7   2       15.07       21.18      5.53 o 
  -5  -6   2       23.17       14.05      9.33 o 
  -4  -6   2        1.46        4.26      5.07 o 
  -3  -6   2      123.75      124.11     12.89 o 
  -2  -6   2       19.59       21.64      5.53 o 
  -1  -6   2        1.26        0.69      3.34 o 
   0  -6   2        0.70       -0.12      2.11 o 
   1  -6   2      132.83      143.45     10.25 o 
   2  -6   2      185.41      175.69     11.63 o 
   3  -6   2       55.93       54.80      7.37 o 
   4  -6   2        0.09       -5.64      5.64 o 
   5  -6   2       60.10       89.00     10.13 o 
   6  -6   2       48.09       62.05     11.74 o 
  -5  -5   2       10.04       16.23      6.56 o 
  -4  -5   2        0.59       -2.88      4.37 o 
  -3  -5   2        0.12        3.22      3.68 o 
  -2  -5   2      149.31      148.40     10.94 o 
  -1  -5   2      429.64      451.42     17.38 o 
   0  -5   2       51.56       51.55      3.78 o 
   1  -5   2      444.63      396.74     14.97 o 
   2  -5   2       34.39       42.25      6.33 o 
   3  -5   2      144.28      183.06     11.74 o 
   4  -5   2       12.40       15.66      6.10 o 
   5  -5   2       41.48       36.96      8.17 o 
   6  -5   2       58.74       78.17     10.71 o 
  -5  -4   2       48.79       53.19      8.40 o 
  -4  -4   2        0.01        1.73      3.22 o 
  -3  -4   2      277.68      259.16     13.82 o 
  -2  -4   2      666.83      730.96     21.07 o 
  -1  -4   2      442.06      440.37     14.85 o 
   0  -4   2      809.85      717.58     12.54 o 
   1  -4   2      163.10      177.88      9.21 o 
   2  -4   2     1183.06     1271.72     25.56 o 
   3  -4   2       15.46       17.15      4.26 o 
   4  -4   2      153.37      154.62     11.28 o 
   5  -4   2       15.17       11.63      5.41 o 
   6  -4   2        0.51       -6.33      6.33 o 
  -6  -3   2        0.08        1.15      4.37 o 
  -5  -3   2       78.40       82.32     11.05 o 
  -4  -3   2      107.28      114.44     10.71 o 
  -3  -3   2        8.72        3.68      3.34 o 
  -2  -3   2      787.29      838.49     20.26 o 
  -1  -3   2        1.75        1.84      2.65 o 
   0  -3   2       79.20       83.65      3.99 o 
   1  -3   2      238.99      238.78      9.21 o 
   2  -3   2      101.49      108.11      6.68 o 
   3  -3   2      129.19      133.55      9.10 o 
   4  -3   2       73.25       70.92      8.52 o 
   5  -3   2       54.24       49.39      7.71 o 
   6  -3   2        3.19       14.97      4.72 o 
  -6  -2   2       73.47       89.34     11.86 o 
  -5  -2   2        0.72        6.45      3.34 o 
  -4  -2   2        3.35        4.26      2.99 o 
  -3  -2   2        8.40        0.58      3.57 o 
  -2  -2   2      423.36      438.87     13.59 o 
  -1  -2   2      809.22      778.16     14.74 o 
   0  -2   2      960.86      907.39      9.93 o 
   1  -2   2       23.33       24.29      3.22 o 
   2  -2   2     1159.77     1236.38     21.18 o 
   3  -2   2      156.77      139.65      9.10 o 
   4  -2   2       48.94       44.90      7.02 o 
   5  -2   2       38.72       31.66      7.71 o 
   6  -2   2        4.84        6.33      3.68 o 
  -6  -1   2        9.03        6.56      5.99 o 
  -5  -1   2        6.38       -2.65      5.76 o 
  -4  -1   2       17.01       11.28      4.26 o 
  -3  -1   2      159.10      192.27     10.13 o 
  -2  -1   2      753.19      798.88     16.92 o 
  -1  -1   2      874.75      954.77     14.28 o 
   0  -1   2     1303.17     1217.94     23.66 o 
   1  -1   2       85.94       95.21      4.72 o 
   2  -1   2        2.76        1.27      2.30 o 
   3  -1   2       14.68       28.32      3.91 o 
   4  -1   2       44.88       53.42      5.99 o 
   5  -1   2      382.77      343.78     18.77 o 
   6  -1   2        0.00        3.22      4.03 o 
  -6   0   2        2.38        1.04      5.30 o 
  -5   0   2       88.26       96.13     10.02 o 
  -4   0   2        2.68        5.76      3.68 o 
  -3   0   2      688.95      668.21     18.65 o 
  -2   0   2      661.81      704.36     15.31 o 
  -1   0   2        0.13        1.27      2.30 o 
   0   0   2      817.40      734.99      6.51 o 
   1   0   2     1837.50     1863.60     18.77 o 
   2   0   2      218.70      271.82      9.67 o 
   3   0   2       15.99       20.38      3.68 o 
   4   0   2      236.37      230.60     13.59 o 
   5   0   2      187.34      175.57     13.01 o 
   6   0   2        0.53        0.00      3.68 o 
  -6   1   2       20.41       15.66      6.56 o 
  -5   1   2      195.42      174.88     14.62 o 
  -4   1   2        2.40       -3.80      3.80 o 
  -3   1   2      429.24      442.10     15.31 o 
  -2   1   2      483.10      494.25     13.01 o 
  -1   1   2     2857.48     2913.59     24.52 o 
   0   1   2      494.34      488.02      6.39 o 
   1   1   2    10435.55     9264.72    193.88 o 
   2   1   2     1037.31     1016.02     19.57 o 
   3   1   2      246.05      249.37     11.74 o 
   4   1   2      342.29      381.65     16.92 o 
   5   1   2        6.01        3.57      5.18 o 
   6   1   2       17.15       12.20      4.61 o 
  -6   2   2       60.27       55.61      8.86 o 
  -5   2   2      207.95      211.61     15.43 o 
  -4   2   2       28.16       25.21      5.99 o 
  -3   2   2      185.61      189.73     10.36 o 
  -2   2   2      962.04      961.10     19.11 o 
  -1   2   2     3044.30     3166.41     29.36 o 
   0   2   2    35923.56    26486.93    550.55 o 
   1   2   2     1152.03     1051.71     18.31 o 
   2   2   2      136.96      139.42      7.94 o 
   3   2   2      104.25      112.83      8.52 o 
   4   2   2      142.22      173.27     12.43 o 
   5   2   2       30.91       30.97      6.33 o 
   6   2   2        0.48       -2.30      5.53 o 
  -6   3   2       31.92       30.05      8.98 o 
  -5   3   2        0.88        1.73      3.80 o 
  -4   3   2      350.81      357.36     16.92 o 
  -3   3   2        0.02       -1.04      2.76 o 
  -2   3   2      216.30      213.80     10.02 o 
  -1   3   2     1782.38     1857.16     25.90 o 
   0   3   2      308.55      262.53     12.38 o 
   1   3   2      527.31      523.49     14.97 o 
   2   3   2      116.46      118.12      8.17 o 
   3   3   2        0.27        1.27      2.88 o 
   4   3   2      108.30      102.70     11.05 o 
   5   3   2       73.05       91.99     11.17 o 
   6   3   2        0.07       -1.27      4.14 o 
  -6   4   2       24.75       35.58      7.37 o 
  -5   4   2      165.32      168.43     12.89 o 
  -4   4   2      837.78      830.89     26.94 o 
  -3   4   2       20.99       21.41      4.84 o 
  -2   4   2      125.60      129.52      9.33 o 
  -1   4   2      121.08      120.08      8.17 o 
   0   4   2       35.83       40.74      6.39 o 
   1   4   2      272.89      270.44     12.20 o 
   2   4   2        0.21       -4.03      4.03 o 
   3   4   2      551.16      543.99     21.76 o 
   4   4   2       37.86       34.08      6.68 o 
   5   4   2       26.22       30.85      6.45 o 
  -6   5   2        8.50       10.48      5.41 o 
  -5   5   2      193.10      174.42     14.62 o 
  -4   5   2       10.33       13.70      6.45 o 
  -3   5   2        1.97        5.41      3.80 o 
  -2   5   2      248.76      241.31     12.89 o 
  -1   5   2        0.30        4.37      2.76 o 
   0   5   2       12.78        6.15      2.99 o 
   1   5   2       47.14       50.54      7.02 o 
   2   5   2      138.33      152.89     11.40 o 
   3   5   2      144.46      131.48     12.43 o 
   4   5   2        5.66        8.98      4.61 o 
   5   5   2        8.24       15.66      5.99 o 
  -6   6   2        0.38        6.22      5.07 o 
  -5   6   2        6.94       -5.30      6.45 o 
  -4   6   2        6.25        2.65      5.18 o 
  -3   6   2       50.71       56.64      7.14 o 
  -2   6   2       65.48       57.80      7.94 o 
  -1   6   2        2.16        2.65      3.11 o 
   0   6   2        9.04        5.28      3.68 o 
   1   6   2       45.56       50.66      7.02 o 
   2   6   2       21.06       17.96      5.18 o 
   3   6   2       18.72       25.67      6.45 o 
   4   6   2        0.21       -7.60      7.60 o 
  -5   7   2        5.09        0.00      4.84 o 
  -4   7   2        7.64       10.94      4.84 o 
  -3   7   2        0.04       -4.49      4.49 o 
  -2   7   2       35.64       38.34      7.71 o 
  -1   7   2       64.43       70.92      8.40 o 
   0   7   2        3.14        1.86      5.64 o 
   1   7   2        5.36       -5.87      5.87 o 
   2   7   2       52.62       60.10      8.29 o 
   3   7   2        4.75        4.37      5.76 o 
   4   7   2       22.87       27.75      7.37 o 
  -5   8   2        0.01       -6.91      6.91 o 
  -4   8   2       11.78        1.15      7.83 o 
  -3   8   2        4.84        5.07      3.34 o 
  -2   8   2       36.99       34.31      7.37 o 
  -1   8   2        8.01        6.45      4.61 o 
   0   8   2        8.86        9.55      4.22 o 
   1   8   2       35.05       39.14      9.67 o 
   2   8   2       29.04       28.67      7.83 o 
   3   8   2       32.73       39.72      9.33 o 
  -4   9   2       14.69       17.61      7.14 o 
  -3   9   2        1.26        8.17      5.76 o 
  -2   9   2        1.00       -1.15      5.30 o 
  -1   9   2       17.90       10.82      7.83 o 
   0   9   2        0.18       -1.11      2.76 o 
   1   9   2       17.17       15.20      7.14 o 
   2   9   2        2.66       12.66      6.68 o 
  -2  10   2        5.41       12.66      5.99 o 
  -1  10   2        7.63        8.75      7.02 o 
   0  10   2        0.00        1.36      4.43 o 
  -1 -10   3        7.12       16.58      6.33 o 
   0 -10   3        0.07       -1.73      4.84 o 
   1 -10   3       18.24       11.86      9.10 o 
   2 -10   3        4.45       -1.15      4.95 o 
   3 -10   3        2.22       -7.94      7.94 o 
  -2  -9   3        0.93       10.82      3.57 o 
  -1  -9   3       51.66       55.26      9.90 o 
   0  -9   3        4.42        8.40      3.74 o 
   1  -9   3        4.04       12.32      5.64 o 
   2  -9   3       76.00       74.49     10.59 o 
   3  -9   3       40.12       53.31     10.13 o 
   4  -9   3       18.23       20.61      7.71 o 
  -3  -8   3        1.32        0.00      6.45 o 
  -2  -8   3       23.47       38.80      6.33 o 
  -1  -8   3       23.85       20.03      5.99 o 
   0  -8   3       41.44       45.89      5.70 o 
   1  -8   3      185.47      146.91     13.59 o 
   2  -8   3       12.35       10.02      7.02 o 
   3  -8   3        9.51       14.62      5.64 o 
   4  -8   3       42.99       41.10      7.71 o 
   5  -8   3        0.84       -7.71      7.71 o 
  -4  -7   3       10.34       18.19      8.63 o 
  -3  -7   3       88.56       86.23     11.86 o 
  -2  -7   3        9.95       16.23      5.87 o 
  -1  -7   3       12.30        8.06      4.72 o 
   0  -7   3       51.41       53.41      7.54 o 
   1  -7   3        2.36        1.50      3.80 o 
   2  -7   3        2.99        3.11      4.61 o 
   3  -7   3       80.12       83.70      9.44 o 
   4  -7   3        9.22        4.84      5.76 o 
   5  -7   3        2.83        3.34      3.34 o 
  -5  -6   3       58.85       56.53     10.59 o 
  -4  -6   3      155.19       -2.19      5.76 o 
  -3  -6   3       85.55       85.54      9.33 o 
  -2  -6   3       22.56       30.28      6.45 o 
  -1  -6   3        0.23        2.07      3.11 o 
   0  -6   3       75.03       85.90      9.84 o 
   1  -6   3      116.53      115.71      9.67 o 
   2  -6   3      164.60      168.32     11.51 o 
   3  -6   3      142.08      147.48     11.97 o 
   4  -6   3       73.85       84.51      9.79 o 
   5  -6   3        6.11        3.11      5.41 o 
   6  -6   3       73.28       74.83     11.28 o 
  -5  -5   3       29.94       36.27      9.10 o 
  -4  -5   3        0.15        0.00      5.30 o 
  -3  -5   3       60.84       68.50      8.63 o 
  -2  -5   3        4.70        6.68      5.07 o 
  -1  -5   3      899.33      926.33     24.75 o 
   0  -5   3      356.72      316.12      9.77 o 
   1  -5   3       20.63       14.97      3.80 o 
   2  -5   3      209.69      214.72     11.74 o 
   3  -5   3        0.12       -1.27      2.65 o 
   4  -5   3       15.45       18.19      5.41 o 
   5  -5   3       11.22        3.80      6.10 o 
   6  -5   3       99.91       87.04     13.12 o 
  -5  -4   3       71.83       70.57     10.82 o 
  -4  -4   3      124.56      135.39     13.12 o 
  -3  -4   3        5.75        7.02      3.68 o 
  -2  -4   3      633.16      642.31     20.15 o 
  -1  -4   3      149.25      141.61      9.21 o 
   0  -4   3       92.27       84.26      4.88 o 
   1  -4   3        0.79        5.87      1.84 o 
   2  -4   3       77.29       73.34      7.02 o 
   3  -4   3       31.18       35.69      5.41 o 
   4  -4   3       36.52       34.19      7.14 o 
   5  -4   3       63.11       65.05      8.86 o 
   6  -4   3       38.10       28.90      9.56 o 
  -6  -3   3      107.53      117.20     14.05 o 
  -5  -3   3        0.65        7.94      2.76 o 
  -4  -3   3       49.82       44.09      7.60 o 
  -3  -3   3      103.58      102.35      8.63 o 
  -2  -3   3       16.79       14.28      3.68 o 
  -1  -3   3        9.82       11.17      3.22 o 
   0  -3   3      209.38      199.55      7.66 o 
   1  -3   3       29.98       30.62      3.80 o 
   2  -3   3     1022.63     1102.48     22.22 o 
   3  -3   3      345.17      384.19     14.97 o 
   4  -3   3       37.88       45.82      6.10 o 
   5  -3   3      199.49      217.25     15.66 o 
   6  -3   3       14.70       28.09      6.68 o 
  -6  -2   3       44.93       43.86     10.36 o 
  -5  -2   3       20.40       11.05      7.48 o 
  -4  -2   3       75.17       86.81      8.86 o 
  -3  -2   3      189.91      248.45     12.32 o 
  -2  -2   3     1388.40     1573.25     25.79 o 
  -1  -2   3      472.06      501.04     12.55 o 
   0  -2   3       88.89       96.87      3.74 o 
   1  -2   3     1824.09     1880.64     22.68 o 
   2  -2   3     1833.32     1953.98     27.29 o 
   3  -2   3      368.00      405.95     14.74 o 
   4  -2   3      125.91      109.26      8.75 o 
   5  -2   3        4.12        4.26      5.41 o 
   6  -2   3       32.66       38.34      7.37 o 
  -6  -1   3       41.03       35.34      7.83 o 
  -5  -1   3      178.49      162.22     13.70 o 
  -4  -1   3       16.41       12.20      3.34 o 
  -3  -1   3     1327.28     1335.73     27.06 o 
  -2  -1   3      410.43      494.14     13.93 o 
  -1  -1   3        0.14        0.23      2.19 o 
   0  -1   3      196.57      196.77      4.44 o 
   1  -1   3      950.78      988.50     15.31 o 
   2  -1   3      464.49      490.45     13.36 o 
   3  -1   3      790.93      830.55     21.07 o 
   4  -1   3        1.69       -0.69      2.65 o 
   5  -1   3      635.39      604.32     24.87 o 
   6  -1   3       47.71       50.31     10.48 o 
  -6   0   3        7.49        8.63      6.10 o 
  -5   0   3        0.13        0.81      4.26 o 
  -4   0   3      114.79      116.40      9.44 o 
  -3   0   3       88.91       99.59      7.71 o 
  -2   0   3      131.49      136.54      7.48 o 
  -1   0   3       80.77       83.47      5.07 o 
   0   0   3      144.11      133.44      3.62 o 
   1   0   3       58.25       51.46      4.03 o 
   2   0   3      355.43      403.76     12.43 o 
   3   0   3      162.18      189.39     10.36 o 
   4   0   3      400.50      396.85     17.73 o 
   5   0   3        3.23        5.18      5.18 o 
   6   0   3        9.74       18.65      4.49 o 
  -6   1   3       47.25       39.26      7.83 o 
  -5   1   3      137.42      122.61     10.94 o 
  -4   1   3       53.37       46.05      6.91 o 
  -3   1   3      316.69      360.01     14.05 o 
  -2   1   3       39.86       31.66      4.49 o 
  -1   1   3     1858.09     1813.06     21.18 o 
   0   1   3       60.93       54.46      2.85 o 
   1   1   3     4715.49     4738.97     36.04 o 
   2   1   3       82.36       96.59      6.68 o 
   3   1   3       57.28       50.54      6.10 o 
   4   1   3       26.66       24.64      6.45 o 
   5   1   3       53.44       66.08      9.90 o 
   6   1   3       41.57       44.32      9.79 o 
  -6   2   3        0.05       -4.61      4.61 o 
  -5   2   3      118.98      129.98     12.55 o 
  -4   2   3      298.19      305.67     15.08 o 
  -3   2   3       51.80       61.94      6.45 o 
  -2   2   3     1359.69     1480.68     24.52 o 
  -1   2   3     1332.65     1222.56     19.46 o 
   0   2   3      946.61      890.11     12.66 o 
   1   2   3      240.28      256.39      9.90 o 
   2   2   3      328.08      337.79     12.78 o 
   3   2   3        0.64        1.15      2.65 o 
   4   2   3      122.79      120.08     11.05 o 
   5   2   3      119.76      140.23     13.36 o 
   6   2   3        8.11        4.84      7.60 o 
  -6   3   3        6.93        5.41      5.18 o 
  -5   3   3      301.20      302.91     18.19 o 
  -4   3   3      114.13      123.88     10.48 o 
  -3   3   3      110.46       91.41      8.40 o 
  -2   3   3      407.32      435.77     14.74 o 
  -1   3   3      613.68      593.03     15.77 o 
   0   3   3       25.59       19.40      4.26 o 
   1   3   3       80.13       77.94      6.45 o 
   2   3   3       30.89       26.71      5.07 o 
   3   3   3        4.03        1.38      3.80 o 
   4   3   3      317.44      315.46     17.96 o 
   5   3   3      102.41      106.49     13.01 o 
   6   3   3        4.28        8.86      4.61 o 
  -6   4   3        0.59       -4.49      5.07 o 
  -5   4   3      155.00      130.44     12.66 o 
  -4   4   3      122.56      115.48     10.82 o 
  -3   4   3       10.22        6.22      3.91 o 
  -2   4   3        0.02        2.65      2.19 o 
  -1   4   3      895.59      809.02     20.72 o 
   0   4   3      226.15      216.90      7.77 o 
   1   4   3      260.04      242.58     11.74 o 
   2   4   3      138.06      148.75     10.48 o 
   3   4   3        7.10       11.28      3.91 o 
   4   4   3      165.88      164.06     14.39 o 
   5   4   3       51.76       38.22      8.98 o 
  -6   5   3        0.03       -2.42      5.53 o 
  -5   5   3      112.44       89.11     11.63 o 
  -4   5   3       18.61       16.58      5.87 o 
  -3   5   3      261.70      257.43     14.85 o 
  -2   5   3      268.92      263.07     14.05 o 
  -1   5   3       25.75       22.91      5.41 o 
   0   5   3      580.40      531.95     13.23 o 
   1   5   3        1.45       -0.69      3.34 o 
   2   5   3      115.71      103.62      9.90 o 
   3   5   3       10.10        8.63      6.22 o 
   4   5   3       99.70      101.77     11.17 o 
   5   5   3        2.62       -1.27      4.03 o 
  -6   6   3       19.89       22.80      7.60 o 
  -5   6   3        0.43       -6.68      6.68 o 
  -4   6   3      178.81      184.32     14.97 o 
  -3   6   3      247.48      249.49     15.89 o 
  -2   6   3        4.65        0.69      4.72 o 
  -1   6   3       44.33       47.43      6.79 o 
   0   6   3        0.37       -1.30      2.76 o 
   1   6   3      106.66       90.15     10.25 o 
   2   6   3       29.96       42.25      7.25 o 
   3   6   3        5.42        9.79      5.76 o 
   4   6   3        7.29        5.76      4.72 o 
  -5   7   3       19.78       19.92      8.52 o 
  -4   7   3       49.42       28.67      8.52 o 
  -3   7   3       19.94       22.80      4.61 o 
  -2   7   3      129.80      118.93     11.97 o 
  -1   7   3       54.00       52.96      7.71 o 
   0   7   3      246.52      243.63     11.92 o 
   1   7   3        2.88       -4.37      5.41 o 
   2   7   3        5.07       16.69      4.72 o 
   3   7   3        0.62        7.83      6.22 o 
  -4   8   3       16.54       24.06      6.56 o 
  -3   8   3      106.73      113.63     12.55 o 
  -2   8   3        6.46        7.83      4.37 o 
  -1   8   3       48.28       56.41      8.75 o 
   0   8   3       22.91       28.92      5.87 o 
   1   8   3        2.85       -1.04      4.26 o 
   2   8   3        0.38       -2.30      5.30 o 
   3   8   3        7.93       10.13      5.64 o 
  -4   9   3        0.00       -3.91      6.68 o 
  -3   9   3        0.84        1.15      5.99 o 
  -2   9   3        1.38        3.34      4.37 o 
  -1   9   3        0.07        0.00      4.72 o 
   0   9   3        2.72        9.78      2.82 o 
   1   9   3        6.68       11.97      5.64 o 
  -1  10   3        1.78       11.51      4.95 o 
  -1 -10   4       45.93       39.72     11.74 o 
   0 -10   4        9.86        5.10      4.62 o 
   1 -10   4       48.69       31.09     10.71 o 
   2 -10   4        0.11        8.52      4.37 o 
   3 -10   4        3.04        3.80      4.95 o 
  -2  -9   4        0.09       -5.99      5.99 o 
  -1  -9   4        0.94        6.68      4.72 o 
   0  -9   4      364.19      381.38     16.04 o 
   1  -9   4       55.28       83.81     10.25 o 
   2  -9   4       24.92       20.03      6.91 o 
   3  -9   4       81.80       76.10     11.40 o 
   4  -9   4        2.27        1.27      7.37 o 
  -3  -8   4        3.00        2.42      6.10 o 
  -2  -8   4        2.10        4.26      4.26 o 
  -1  -8   4      216.47      205.16     16.92 o 
   0  -8   4      141.04      160.31      9.84 o 
   1  -8   4       28.16       28.44      6.33 o 
   2  -8   4        4.22        2.76      5.30 o 
   3  -8   4        9.86        1.96      5.53 o 
   4  -8   4       48.94       49.16     11.17 o 
   5  -8   4        0.25        3.68      4.84 o 
  -4  -7   4        0.02       -4.84      6.22 o 
  -3  -7   4        0.19       -5.87      5.87 o 
  -2  -7   4       43.09       29.24      7.83 o 
  -1  -7   4       17.75       20.49      5.41 o 
   0  -7   4        1.64        1.99      2.60 o 
   1  -7   4       62.07       57.56      8.06 o 
   2  -7   4        1.36        1.61      2.99 o 
   3  -7   4      140.11      109.95     12.20 o 
   4  -7   4       11.69       20.61      5.64 o 
   5  -7   4       10.83        7.94      5.64 o 
  -4  -6   4       75.05       87.04     11.05 o 
  -3  -6   4       15.86       14.74      6.68 o 
  -2  -6   4       21.52       24.41      5.87 o 
  -1  -6   4      240.68      221.85     13.70 o 
   0  -6   4       13.62        9.06      2.68 o 
   1  -6   4       12.56       13.47      4.26 o 
   2  -6   4      185.28      177.30     11.97 o 
   3  -6   4        7.95       12.20      4.84 o 
   4  -6   4        2.17        7.94      3.45 o 
   5  -6   4       28.14       33.39      8.98 o 
   6  -6   4       16.74       22.34      6.10 o 
  -5  -5   4        0.31        0.00      5.76 o 
  -4  -5   4      139.26      138.62     12.78 o 
  -3  -5   4       13.65       14.51      5.30 o 
  -2  -5   4      512.83      523.73     20.38 o 
  -1  -5   4       14.32       16.35      3.68 o 
   0  -5   4       37.76       52.21      4.75 o 
   1  -5   4      790.94      783.57     21.76 o 
   2  -5   4       46.89       51.23      7.14 o 
   3  -5   4       23.67       23.60      4.95 o 
   4  -5   4       29.79       27.40      6.79 o 
   5  -5   4       26.76       25.33      7.71 o 
   6  -5   4       19.90       24.75      7.37 o 
  -5  -4   4       32.35       36.73      7.83 o 
  -4  -4   4        0.02        1.73      3.34 o 
  -3  -4   4      153.98      164.75     11.97 o 
  -2  -4   4       64.38       66.08      6.68 o 
  -1  -4   4       55.74       79.21      6.56 o 
   0  -4   4        8.00        3.63      2.02 o 
   1  -4   4      406.38      455.11     14.97 o 
   2  -4   4      309.19      248.10     11.97 o 
   3  -4   4       63.92       64.70      6.79 o 
   4  -4   4        3.04        2.99      1.50 o 
   5  -4   4       45.76       51.58      8.29 o 
   6  -4   4       26.41       24.87      8.17 o 
  -6  -3   4       19.76       29.59      7.37 o 
  -5  -3   4       11.13       10.02      6.33 o 
  -4  -3   4        1.07        0.00      3.91 o 
  -3  -3   4        1.50       -0.69      3.45 o 
  -2  -3   4      222.75      225.08     11.40 o 
  -1  -3   4     1350.23     1519.48     25.33 o 
   0  -3   4      139.08      146.62      5.29 o 
   1  -3   4     1265.14     1208.06     21.64 o 
   2  -3   4       51.08       67.47      6.45 o 
   3  -3   4      513.74      592.34     19.11 o 
   4  -3   4       44.70       42.25      6.45 o 
   5  -3   4      125.99      106.26     11.28 o 
   6  -3   4      128.17      119.85     12.43 o 
  -6  -2   4        7.78        4.72      4.72 o 
  -5  -2   4       46.04       52.61      8.40 o 
  -4  -2   4        3.04        2.99      3.91 o 
  -3  -2   4      259.97      231.64     12.32 o 
  -2  -2   4      802.75      915.28     20.72 o 
  -1  -2   4      374.77      342.40     11.05 o 
   0  -2   4     1546.57     1428.38     14.33 o 
   1  -2   4       41.48       47.66      4.03 o 
   2  -2   4     1957.20     2127.71     29.59 o 
   3  -2   4        0.10        3.11      2.19 o 
   4  -2   4       72.18       61.25      7.48 o 
   5  -2   4        4.87       -2.65      5.87 o 
   6  -2   4        7.51       13.01      5.30 o 
  -6  -1   4        0.01        1.15      4.03 o 
  -5  -1   4      243.45      208.27     15.31 o 
  -4  -1   4      194.29      217.13     13.70 o 
  -3  -1   4       12.19       14.85      4.61 o 
  -2  -1   4     1049.95     1106.74     21.30 o 
  -1  -1   4       22.44       21.76      3.57 o 
   0  -1   4      105.83      105.33      3.70 o 
   1  -1   4       24.27       22.68      3.22 o 
   2  -1   4      185.28      200.67      9.21 o 
   3  -1   4      240.03      267.56     12.32 o 
   4  -1   4      151.78      151.17     11.05 o 
   5  -1   4       57.95       61.02      8.17 o 
   6  -1   4        9.11        2.19      7.71 o 
  -6   0   4      168.75      154.96     14.85 o 
  -5   0   4        0.18        4.37      1.96 o 
  -4   0   4       29.17       16.23      4.03 o 
  -3   0   4       19.16       29.47      4.61 o 
  -2   0   4      608.62      680.19     16.35 o 
  -1   0   4      399.78      418.96     11.05 o 
   0   0   4     1644.06     1448.30     13.03 o 
   1   0   4      158.37      157.84      6.79 o 
   2   0   4     1095.45     1139.21     21.53 o 
   3   0   4      176.75      147.37      9.79 o 
   4   0   4       41.20       39.60      6.91 o 
   5   0   4       25.56       26.71      6.91 o 
   6   0   4        5.60        7.83      4.84 o 
  -6   1   4       16.17       11.86      8.29 o 
  -5   1   4        8.12       12.09      4.84 o 
  -4   1   4      132.43      114.21      9.67 o 
  -3   1   4       68.46       81.28      7.14 o 
  -2   1   4      749.64      740.17     17.38 o 
  -1   1   4      654.19      637.47     13.93 o 
   0   1   4      479.87      463.63     11.69 o 
   1   1   4      218.73      204.82      8.63 o 
   2   1   4        1.23       -3.22      3.22 o 
   3   1   4        0.10        1.73      2.19 o 
   4   1   4       10.11        6.56      4.26 o 
   5   1   4      205.24      232.68     16.69 o 
   6   1   4        0.14        0.00      4.95 o 
  -6   2   4        1.98        2.19      6.10 o 
  -5   2   4       98.51      100.28     10.02 o 
  -4   2   4       10.09        7.60      4.03 o 
  -3   2   4      281.91      235.56     12.66 o 
  -2   2   4       70.83       90.72      7.25 o 
  -1   2   4      410.12      397.89     12.32 o 
   0   2   4       33.70       36.14      4.03 o 
   1   2   4      492.52      535.12     14.85 o 
   2   2   4      467.59      540.19     16.69 o 
   3   2   4       30.25       27.86      5.18 o 
   4   2   4       31.09       37.88      7.48 o 
   5   2   4      174.78      201.59     15.89 o 
   6   2   4        0.01       -1.27      5.87 o 
  -6   3   4       27.62       17.73      7.48 o 
  -5   3   4      136.11      144.26     12.78 o 
  -4   3   4       11.66        8.75      4.72 o 
  -3   3   4      109.10      104.42      8.98 o 
  -2   3   4      678.35      707.70     19.46 o 
  -1   3   4      524.69      563.91     16.12 o 
   0   3   4      212.69      239.81      7.54 o 
   1   3   4     2827.97     2910.13     38.22 o 
   2   3   4      793.57      776.32     22.10 o 
   3   3   4       45.23       47.78      7.14 o 
   4   3   4      133.55      143.91     12.32 o 
   5   3   4        1.15        1.04      5.30 o 
  -6   4   4       49.29       40.30      9.67 o 
  -5   4   4       71.29       92.10     11.17 o 
  -4   4   4        0.05       -3.11      4.03 o 
  -3   4   4       35.49       51.23      5.99 o 
  -2   4   4       77.57       61.48      7.60 o 
  -1   4   4     1029.44     1015.21     24.29 o 
   0   4   4     3546.27     3571.70     64.93 o 
   1   4   4      301.62      291.74     13.59 o 
   2   4   4        9.01        9.79      3.34 o 
   3   4   4        2.24        1.61      4.84 o 
   4   4   4       31.16       27.63      7.25 o 
   5   4   4        0.81        0.00      4.95 o 
  -6   5   4        4.78       14.51      5.99 o 
  -5   5   4        0.13       -4.03      5.76 o 
  -4   5   4      157.55      179.72     13.12 o 
  -3   5   4       20.68       15.43      4.61 o 
  -2   5   4      193.54      177.88     11.86 o 
  -1   5   4      272.04      274.93     14.39 o 
   0   5   4      127.22      113.75      6.63 o 
   1   5   4       30.81       29.82      5.07 o 
   2   5   4       32.13       26.48      5.53 o 
   3   5   4       48.80       54.34      7.25 o 
   4   5   4       40.18       40.30      9.10 o 
   5   5   4       19.65       34.08      8.52 o 
  -5   6   4      135.40      122.04     13.59 o 
  -4   6   4      348.82      317.87     20.38 o 
  -3   6   4      103.97      100.51     10.25 o 
  -2   6   4       32.53       27.86      6.22 o 
  -1   6   4       11.62        4.37      3.91 o 
   0   6   4        0.65       -0.65      4.37 o 
   1   6   4       25.19       25.90      6.56 o 
   2   6   4       17.24       21.07      4.84 o 
   3   6   4      186.34      187.32     15.31 o 
   4   6   4        8.44       -5.87      7.14 o 
  -5   7   4       39.11       31.20      8.52 o 
  -4   7   4        2.78        6.33      5.18 o 
  -3   7   4        0.41       -3.80      4.84 o 
  -2   7   4      111.16      101.54     12.78 o 
  -1   7   4       11.92       16.92      5.64 o 
   0   7   4        4.04        8.23      4.32 o 
   1   7   4        7.48        1.84      6.91 o 
   2   7   4       33.59       35.58      8.86 o 
   3   7   4       47.06       55.26      9.79 o 
  -4   8   4        2.14       -5.87      7.14 o 
  -3   8   4       18.19       21.53      8.86 o 
  -2   8   4       13.54        4.03      6.91 o 
  -1   8   4       11.58       13.82      5.07 o 
   0   8   4       12.62       15.14      3.70 o 
   1   8   4        1.95        3.22      4.95 o 
   2   8   4        3.52       11.63      5.41 o 
  -3   9   4        0.00       -2.42      5.76 o 
  -2   9   4       10.95        9.33      5.99 o 
  -1   9   4       17.10       10.36      7.14 o 
   0   9   4        0.12       -4.07      4.07 o 
   1   9   4        1.55       -6.22      6.22 o 
   0 -10   5        2.75        2.84      4.89 o 
   1 -10   5       13.74       13.24      7.71 o 
   2 -10   5        0.03       -4.95      5.41 o 
   3 -10   5       20.00       28.21      8.06 o 
  -2  -9   5        7.00       12.20      4.84 o 
  -1  -9   5       59.15       57.33     11.51 o 
   0  -9   5        3.65        8.67      3.87 o 
   1  -9   5      103.72      105.80     12.55 o 
   2  -9   5        0.29       -1.04      3.57 o 
   3  -9   5        0.69        3.45      5.87 o 
   4  -9   5       10.20       14.85      7.37 o 
  -3  -8   5       13.70       17.96      6.91 o 
  -2  -8   5       63.70       72.53     10.59 o 
  -1  -8   5       71.47       86.58      9.79 o 
   0  -8   5        0.01       -1.36      3.65 o 
   1  -8   5       72.04       67.81      9.79 o 
   2  -8   5        2.80       -0.92      5.53 o 
   3  -8   5        5.17       -6.33      6.33 o 
   4  -8   5       85.67       72.07     13.24 o 
   5  -8   5        0.00       -1.27      5.18 o 
  -4  -7   5       13.14       20.84      7.83 o 
  -3  -7   5       35.09       31.78      7.83 o 
  -2  -7   5        2.97        9.33      4.95 o 
  -1  -7   5      230.17      216.56     17.38 o 
   0  -7   5       11.31        5.23      3.70 o 
   1  -7   5        6.50       -3.91      5.41 o 
   2  -7   5      162.92      169.01     13.01 o 
   3  -7   5      110.24      137.93     12.20 o 
   4  -7   5       69.39       81.97     11.17 o 
   5  -7   5        0.99       -5.99      5.99 o 
  -4  -6   5       11.29        8.86      7.83 o 
  -3  -6   5       30.38       46.74      8.63 o 
  -2  -6   5       81.69       91.87     10.59 o 
  -1  -6   5        1.20        2.88      3.34 o 
   0  -6   5       23.02       22.99      3.87 o 
   1  -6   5      250.56      232.22     13.24 o 
   2  -6   5        3.42       -5.18      5.18 o 
   3  -6   5       25.43       18.77      5.76 o 
   4  -6   5       93.63       75.18     10.82 o 
   5  -6   5        0.36        3.22      4.84 o 
   6  -6   5        1.08        2.53      4.72 o 
  -5  -5   5        8.96       17.96      4.61 o 
  -4  -5   5       78.44      104.31     11.51 o 
  -3  -5   5      349.11      392.82     19.57 o 
  -2  -5   5       17.83       18.77      4.03 o 
  -1  -5   5      175.68      174.19     10.94 o 
   0  -5   5      116.28      124.91     12.55 o 
   1  -5   5       34.81       38.45      5.41 o 
   2  -5   5        5.22        3.68      2.99 o 
   3  -5   5       72.47       59.41      7.83 o 
   4  -5   5       16.14       13.24      6.33 o 
   5  -5   5       28.23       35.92      9.10 o 
   6  -5   5        0.58       -3.57      6.91 o 
  -5  -4   5       84.73       93.37     11.51 o 
  -4  -4   5      468.89      482.97     21.99 o 
  -3  -4   5       22.45       19.11      4.84 o 
  -2  -4   5       27.82       30.16      5.53 o 
  -1  -4   5       42.15       56.07      6.45 o 
   0  -4   5      396.47      404.96     10.22 o 
   1  -4   5      241.79      218.98     10.82 o 
   2  -4   5      186.01      212.87     11.86 o 
   3  -4   5       93.20       89.00      8.40 o 
   4  -4   5       90.75       94.87      9.90 o 
   5  -4   5        0.05       -5.07      5.07 o 
   6  -4   5       64.65       56.53     11.05 o 
  -6  -3   5        1.70        5.07      5.07 o 
  -5  -3   5       23.22       25.56      6.22 o 
  -4  -3   5       18.27       20.61      5.76 o 
  -3  -3   5      344.07      328.70     16.23 o 
  -2  -3   5        0.60        1.61      2.42 o 
  -1  -3   5     2317.32     2573.61     34.08 o 
   0  -3   5     1588.14     1577.40     21.01 o 
   1  -3   5      115.93      126.18      7.83 o 
   2  -3   5      161.72      147.37      9.10 o 
   3  -3   5       12.54       22.10      4.37 o 
   4  -3   5        9.27       10.25      4.14 o 
   5  -3   5       12.42       11.86      4.61 o 
   6  -3   5      156.16      132.74     14.51 o 
  -6  -2   5       44.39       35.69      8.29 o 
  -5  -2   5       70.15       93.14     10.59 o 
  -4  -2   5      226.36      233.02     14.62 o 
  -3  -2   5        0.06        3.57      2.07 o 
  -2  -2   5      819.96      832.04     20.61 o 
  -1  -2   5      197.15      195.38      9.10 o 
   0  -2   5      188.37      206.38      6.02 o 
   1  -2   5       19.19       25.21      3.45 o 
   2  -2   5      199.64      212.18      9.79 o 
   3  -2   5       44.40       57.56      6.10 o 
   4  -2   5       58.05       52.50      7.83 o 
   5  -2   5       86.29       84.27     10.02 o 
   6  -2   5       43.29       31.20      8.52 o 
  -6  -1   5       96.91      122.27     12.43 o 
  -5  -1   5        0.02        6.45      4.03 o 
  -4  -1   5       31.22       20.95      5.30 o 
  -3  -1   5      134.19      161.07     10.48 o 
  -2  -1   5       22.41       23.37      3.80 o 
  -1  -1   5       29.50       26.02      3.57 o 
   0  -1   5      372.88      351.98      7.41 o 
   1  -1   5      125.56      135.51      6.91 o 
   2  -1   5      890.98      857.60     19.57 o 
   3  -1   5      390.41      458.79     16.81 o 
   4  -1   5       13.44       16.35      4.14 o 
   5  -1   5      133.79      135.97     12.66 o 
   6  -1   5       16.92       15.77      5.76 o 
  -6   0   5       37.15       31.20      8.98 o 
  -5   0   5        9.97        4.49      5.30 o 
  -4   0   5       46.00       37.19      6.68 o 
  -3   0   5      384.73      403.64     16.00 o 
  -2   0   5     1641.53     1627.24     26.71 o 
  -1   0   5      561.50      527.64     13.36 o 
   0   0   5       65.27       58.82      3.33 o 
   1   0   5      622.44      586.36     14.16 o 
   2   0   5     1076.82     1168.91     23.14 o 
   3   0   5      149.77      167.05     10.48 o 
   4   0   5       19.84       16.00      3.91 o 
   5   0   5        2.01       -0.92      4.37 o 
   6   0   5       37.14       40.18      9.33 o 
  -6   1   5       70.95       76.22     11.05 o 
  -5   1   5      200.44      189.85     14.51 o 
  -4   1   5        1.02        1.38      3.11 o 
  -3   1   5     1369.53     1323.65     28.55 o 
  -2   1   5      184.54      191.12      9.79 o 
  -1   1   5      244.02      242.81      9.56 o 
   0   1   5      140.20      144.89      7.08 o 
   1   1   5       47.95       52.50      4.95 o 
   2   1   5      554.83      566.09     17.15 o 
   3   1   5      342.95      381.08     16.12 o 
   4   1   5       63.70       70.46      8.63 o 
   5   1   5      237.17      243.73     16.92 o 
   6   1   5       35.09       29.82      8.86 o 
  -6   2   5        0.58        7.83      2.99 o 
  -5   2   5        0.02       -6.10      6.10 o 
  -4   2   5       66.73       76.33      8.06 o 
  -3   2   5       27.12       42.94      5.64 o 
  -2   2   5      365.16      349.19     13.70 o 
  -1   2   5        5.53        1.61      3.22 o 
   0   2   5        8.90       11.71      2.02 o 
   1   2   5       16.87       17.38      3.91 o 
   2   2   5        4.57        2.65      4.03 o 
   3   2   5       79.82       94.41      8.98 o 
   4   2   5      137.89      161.30     12.55 o 
   5   2   5       11.47        7.14      4.49 o 
   6   2   5       15.10       27.63      7.94 o 
  -6   3   5       53.01       50.08      9.33 o 
  -5   3   5       20.38       15.89      7.14 o 
  -4   3   5        0.01        2.30      2.88 o 
  -3   3   5       45.88       59.41      6.56 o 
  -2   3   5       35.42       42.83      5.64 o 
  -1   3   5     1040.35     1029.26     22.57 o 
   0   3   5      840.19      726.94     13.55 o 
   1   3   5     1820.79     1870.51     32.12 o 
   2   3   5      282.72      286.67     14.05 o 
   3   3   5       26.19       26.25      5.99 o 
   4   3   5       25.22       26.94      5.41 o 
   5   3   5       46.54       48.35     10.48 o 
  -6   4   5        0.03        1.15      4.26 o 
  -5   4   5       29.72       40.18      7.14 o 
  -4   4   5      111.12      129.64     11.05 o 
  -3   4   5       22.47       23.95      5.30 o 
  -2   4   5      146.18      139.88     10.25 o 
  -1   4   5      611.98      555.27     19.00 o 
   0   4   5      219.85      212.43      8.46 o 
   1   4   5        8.75        7.14      4.14 o 
   2   4   5       54.83       54.46      7.37 o 
   3   4   5       33.37       38.57      8.29 o 
   4   4   5       33.44       38.57      8.17 o 
   5   4   5       32.84       30.97      9.79 o 
  -6   5   5        0.91        0.00      6.10 o 
  -5   5   5       85.89       84.97     11.40 o 
  -4   5   5       34.25       37.42      7.25 o 
  -3   5   5        6.99        6.91      5.18 o 
  -2   5   5      237.87      217.94     13.82 o 
  -1   5   5       93.21       85.89      8.52 o 
   0   5   5       24.63       17.74      4.20 o 
   1   5   5       35.54       30.28      5.99 o 
   2   5   5       48.32       43.06      7.83 o 
   3   5   5        4.74        7.37      4.14 o 
   4   5   5       74.07       66.89     10.13 o 
  -5   6   5       73.64       81.63     12.43 o 
  -4   6   5       72.07       90.26     11.63 o 
  -3   6   5        0.00        2.65      3.91 o 
  -2   6   5        8.28        5.53      4.37 o 
  -1   6   5      165.92      145.87     12.09 o 
   0   6   5       77.86       64.56      6.18 o 
   1   6   5       76.87       73.34      8.75 o 
   2   6   5       17.41       23.83      6.45 o 
   3   6   5        4.14        1.04      7.37 o 
   4   6   5       29.99       25.67      8.75 o 
  -5   7   5       67.63       76.56     11.86 o 
  -4   7   5        1.10       -1.04      5.87 o 
  -3   7   5       85.94       86.46     12.20 o 
  -2   7   5      112.17      114.32     12.66 o 
  -1   7   5        2.44        7.14      3.34 o 
   0   7   5      151.06      154.14      9.85 o 
   1   7   5        4.91       12.43      5.30 o 
   2   7   5       30.09       16.92      7.60 o 
   3   7   5        0.75        1.15      5.99 o 
  -4   8   5       27.68       43.75      8.40 o 
  -3   8   5       51.86       52.27      9.79 o 
  -2   8   5        6.89        9.44      5.99 o 
  -1   8   5        0.27        0.00      3.57 o 
   0   8   5        0.00        3.02      2.87 o 
   1   8   5       22.84       34.31      6.68 o 
   2   8   5       25.66       35.00      8.75 o 
  -3   9   5        7.28       23.95      6.33 o 
  -2   9   5       56.62       46.97     11.63 o 
  -1   9   5        1.88       10.71      5.41 o 
   0   9   5       37.29       34.43      6.01 o 
   1   9   5        6.72        0.00      6.22 o 
   0 -10   6        0.69        2.68      5.58 o 
   1 -10   6       12.76       -1.27      7.83 o 
   2 -10   6        2.23        6.22      5.07 o 
  -2  -9   6       44.44       29.70     10.48 o 
  -1  -9   6        0.41        3.45      5.18 o 
   0  -9   6       84.60      105.18      8.63 o 
   1  -9   6        0.14        1.04      5.99 o 
   2  -9   6       22.64       20.72      8.52 o 
   3  -9   6       20.41       17.27      7.71 o 
   4  -9   6       10.28       21.30      6.79 o 
  -3  -8   6        7.23       19.46      4.84 o 
  -2  -8   6       15.54       23.95      7.37 o 
  -1  -8   6       95.05      102.24     12.20 o 
   0  -8   6       14.02       21.89      4.33 o 
   1  -8   6      187.75      179.60     14.62 o 
   2  -8   6       35.88       36.27      7.14 o 
   3  -8   6        2.76        2.07      5.18 o 
   4  -8   6       34.22       35.11      8.40 o 
   5  -8   6       64.87       57.56     12.32 o 
  -4  -7   6       17.99       12.55      7.94 o 
  -3  -7   6       89.89      112.37     13.01 o 
  -2  -7   6       23.87       32.35      6.79 o 
  -1  -7   6       61.05       62.63      8.40 o 
   0  -7   6      800.31      788.22     19.13 o 
   1  -7   6      532.55      569.78     23.37 o 
   2  -7   6       23.28       15.89      5.41 o 
   3  -7   6      237.12      228.99     16.00 o 
   4  -7   6        4.32        5.07      4.95 o 
   5  -7   6        8.64       10.59      6.10 o 
  -4  -6   6       72.28       62.98     10.82 o 
  -3  -6   6       11.28       13.36      5.41 o 
  -2  -6   6        5.35        3.34      3.34 o 
  -1  -6   6      242.53      218.75     14.05 o 
   0  -6   6      401.47      416.85     13.19 o 
   1  -6   6       70.17       70.69      8.40 o 
   2  -6   6        0.02        1.50      3.22 o 
   3  -6   6      123.86      136.89     12.43 o 
   4  -6   6      138.53      143.57     13.24 o 
   5  -6   6        4.46        8.75      3.11 o 
  -5  -5   6        8.77       12.20      4.84 o 
  -4  -5   6        8.67       -2.07      6.45 o 
  -3  -5   6       35.93       49.39      7.37 o 
  -2  -5   6       11.97       10.13      4.84 o 
  -1  -5   6        4.51        1.27      3.91 o 
   0  -5   6        9.85       11.63      2.34 o 
   1  -5   6      282.17      295.31     13.70 o 
   2  -5   6        4.09        4.49      2.76 o 
   3  -5   6      472.45      458.10     19.80 o 
   4  -5   6       15.31       12.89      7.14 o 
   5  -5   6        0.96       -2.07      4.14 o 
   6  -5   6       21.13       17.15      6.91 o 
  -5  -4   6        3.89       10.13      4.37 o 
  -4  -4   6      177.62      179.37     14.39 o 
  -3  -4   6       49.48       51.69      8.86 o 
  -2  -4   6       26.01       20.26      4.95 o 
  -1  -4   6      585.76      623.66     19.57 o 
   0  -4   6        0.12        3.22      2.99 o 
   1  -4   6       30.85       32.35      4.72 o 
   2  -4   6      291.34      298.76     13.70 o 
   3  -4   6        4.95       11.28      3.22 o 
   4  -4   6        6.99        5.64      3.45 o 
   5  -4   6        7.80        7.83      4.37 o 
   6  -4   6       23.57       14.16      7.14 o 
  -6  -3   6       11.82        2.53      7.83 o 
  -5  -3   6        0.06       -2.07      4.95 o 
  -4  -3   6      246.02      222.78     16.23 o 
  -3  -3   6       22.82       17.15      5.07 o 
  -2  -3   6      818.82      785.41     22.10 o 
  -1  -3   6       13.17        8.86      3.45 o 
   0  -3   6      494.49      619.93     11.92 o 
   1  -3   6     1130.84     1202.76     23.72 o 
   2  -3   6       16.16       24.87      4.14 o 
   3  -3   6       25.50       19.11      4.84 o 
   4  -3   6       42.66       48.93      7.37 o 
   5  -3   6       14.35       19.80      4.26 o 
   6  -3   6       13.84       23.14      7.14 o 
  -6  -2   6       54.85       41.33      9.67 o 
  -5  -2   6       14.94       15.77      5.18 o 
  -4  -2   6        0.04        2.42      3.11 o 
  -3  -2   6       96.13       84.62      8.75 o 
  -2  -2   6       32.61       29.59      4.95 o 
  -1  -2   6      115.57      126.41      7.83 o 
   0  -2   6       43.62       44.36      6.33 o 
   1  -2   6      386.62      408.71     13.59 o 
   2  -2   6      334.71      340.09     13.36 o 
   3  -2   6       18.77       21.87      4.37 o 
   4  -2   6       21.43       24.64      5.87 o 
   5  -2   6       40.68       53.07      7.02 o 
   6  -2   6        1.93        1.15      5.76 o 
  -6  -1   6       48.30       35.11      8.06 o 
  -5  -1   6        1.33       -3.80      5.41 o 
  -4  -1   6        2.29        8.29      4.49 o 
  -3  -1   6        0.01        0.00      3.22 o 
  -2  -1   6      188.39      177.65      9.56 o 
  -1  -1   6     1196.94     1300.16     23.03 o 
   0  -1   6       72.02       68.56      3.91 o 
   1  -1   6     1200.18     1180.08     21.76 o 
   2  -1   6        6.06       11.97      3.11 o 
   3  -1   6      579.20      577.26     19.57 o 
   4  -1   6      106.98      108.91      9.90 o 
   5  -1   6      102.94      109.49     11.05 o 
   6  -1   6      119.74       92.56     12.78 o 
  -6   0   6        2.10       -7.37      7.37 o 
  -5   0   6       14.31       10.13      5.41 o 
  -4   0   6       48.60       51.58      7.60 o 
  -3   0   6      215.33      217.25     11.74 o 
  -2   0   6      322.65      348.27     13.47 o 
  -1   0   6      296.83      290.59     11.05 o 
   0   0   6      779.59      693.96     21.07 o 
   1   0   6        0.06        1.15      1.96 o 
   2   0   6      774.05      793.59     20.26 o 
   3   0   6        0.35        3.68      2.07 o 
   4   0   6        9.92        7.71      4.84 o 
   5   0   6        6.17       -0.92      5.18 o 
   6   0   6       11.08       11.86      7.48 o 
  -6   1   6        3.30        4.61      4.61 o 
  -5   1   6      287.00      267.79     16.92 o 
  -4   1   6      256.43      254.32     15.31 o 
  -3   1   6        7.82        9.90      4.03 o 
  -2   1   6      317.99      319.14     13.01 o 
  -1   1   6        9.06       14.16      3.34 o 
   0   1   6       17.44       17.59      2.32 o 
   1   1   6        0.24        0.46      2.07 o 
   2   1   6      331.09      350.34     14.28 o 
   3   1   6      119.62      123.19     10.71 o 
   4   1   6      152.86      148.17     12.43 o 
   5   1   6       26.10       15.08      5.76 o 
   6   1   6        6.76        9.90      7.60 o 
  -6   2   6      130.80      107.76     13.36 o 
  -5   2   6        7.11       13.12      5.76 o 
  -4   2   6       55.38       56.07      7.02 o 
  -3   2   6       47.47       39.26      6.68 o 
  -2   2   6      401.94      428.86     15.66 o 
  -1   2   6       36.85       29.47      4.84 o 
   0   2   6      463.72      387.10      9.77 o 
   1   2   6      272.23      301.64     12.43 o 
   2   2   6      238.75      249.03     12.89 o 
   3   2   6       87.21       90.84      9.33 o 
   4   2   6       16.97       13.82      4.61 o 
   5   2   6        6.01        9.56      5.53 o 
  -6   3   6       11.56        9.33      7.25 o 
  -5   3   6        1.08        0.00      4.14 o 
  -4   3   6      168.26      180.06     13.12 o 
  -3   3   6       39.18       41.56      5.99 o 
  -2   3   6      449.49      462.02     16.81 o 
  -1   3   6      153.81      145.18     10.13 o 
   0   3   6       72.68       86.04      5.20 o 
   1   3   6       64.55       57.80      6.22 o 
   2   3   6        0.43       -3.45      3.45 o 
   3   3   6        3.34        3.91      3.22 o 
   4   3   6        0.15        6.56      3.34 o 
   5   3   6       78.35       75.18     12.43 o 
  -6   4   6        1.15        8.52      5.30 o 
  -5   4   6       62.86       71.27      8.52 o 
  -4   4   6       17.44       18.77      5.76 o 
  -3   4   6      120.59      117.66     10.36 o 
  -2   4   6       15.15       19.80      4.49 o 
  -1   4   6       97.62       88.88      8.17 o 
   0   4   6       20.56       17.12      3.18 o 
   1   4   6       22.59       28.90      5.99 o 
   2   4   6      193.56      192.38     13.12 o 
   3   4   6       81.09       73.45      9.79 o 
   4   4   6       13.38       16.46      6.56 o 
   5   4   6       99.05      104.77     13.24 o 
  -6   5   6       14.12        6.45      9.33 o 
  -5   5   6       49.51       45.71      8.86 o 
  -4   5   6        8.24        7.48      5.76 o 
  -3   5   6        0.80       -1.61      3.80 o 
  -2   5   6      262.95      237.05     14.39 o 
  -1   5   6       28.59       17.96      6.68 o 
   0   5   6       43.87       52.59      5.10 o 
   1   5   6      434.74      453.04     19.57 o 
   2   5   6      205.23      206.89     14.97 o 
   3   5   6        0.02       -6.10      6.10 o 
   4   5   6       28.47       35.34      8.86 o 
  -5   6   6        7.98        8.17      9.21 o 
  -4   6   6        0.80        9.21      5.30 o 
  -3   6   6        2.36        0.00      4.49 o 
  -2   6   6        1.84       -3.34      4.72 o 
  -1   6   6      107.59      103.04     11.17 o 
   0   6   6      334.78      348.80     13.15 o 
   1   6   6        3.82        6.10      5.30 o 
   2   6   6       22.29       22.10      5.18 o 
   3   6   6        1.78       -1.04      5.87 o 
   4   6   6        0.21       -2.53      5.07 o 
  -5   7   6        0.66       20.38      5.99 o 
  -4   7   6       52.05       48.70      9.21 o 
  -3   7   6       10.78       -3.11      6.45 o 
  -2   7   6      110.55      112.14     12.78 o 
  -1   7   6       67.03       53.19      9.79 o 
   0   7   6       34.75       29.08      8.58 o 
   1   7   6        1.06       -2.99      5.18 o 
   2   7   6        0.50        3.34      3.34 o 
   3   7   6       34.30       48.12      9.33 o 
  -4   8   6       51.99       66.66     10.13 o 
  -3   8   6       59.76       53.19     10.82 o 
  -2   8   6        0.06       -1.04      5.30 o 
  -1   8   6        2.94       15.08      4.84 o 
   0   8   6        0.12       -1.49      3.10 o 
   1   8   6        0.28       -2.30      5.41 o 
   2   8   6       12.14       10.02      7.71 o 
  -2   9   6       26.99       36.27      7.94 o 
  -1   9   6       12.57       13.59      6.68 o 
   0   9   6        3.03       -2.49      4.96 o 
   0 -10   7        0.31       -5.70      5.70 o 
   1 -10   7        5.37        6.22      7.37 o 
   2 -10   7        3.68        1.27      5.53 o 
  -2  -9   7        2.80        5.07      5.07 o 
  -1  -9   7        2.97        8.17      5.07 o 
   0  -9   7        2.27        6.59      6.68 o 
   1  -9   7        0.56       -2.19      4.37 o 
   2  -9   7        0.88        3.34      5.76 o 
   3  -9   7       29.79       24.75      8.86 o 
   4  -9   7       27.02       33.39      8.52 o 
  -3  -8   7        2.97        2.53      5.53 o 
  -2  -8   7        3.76        2.19      4.95 o 
  -1  -8   7        8.22        4.03      5.99 o 
   0  -8   7        2.85        1.47      3.20 o 
   1  -8   7        1.48       -5.07      5.07 o 
   2  -8   7        0.17        4.95      3.22 o 
   3  -8   7       34.67       38.91      8.17 o 
   4  -8   7        0.02        3.45      4.49 o 
  -4  -7   7       13.15       14.05      8.17 o 
  -3  -7   7        1.40        5.53      4.61 o 
  -2  -7   7       24.32       31.32      7.37 o 
  -1  -7   7      301.77      307.97     18.88 o 
   0  -7   7        8.87       10.03      7.54 o 
   1  -7   7      265.89      257.89     16.35 o 
   2  -7   7        0.12        5.18      4.26 o 
   3  -7   7        0.25        1.84      4.26 o 
   4  -7   7       22.57       25.33      5.76 o 
   5  -7   7        4.64        5.99      7.14 o 
  -4  -6   7       20.17       11.51      6.68 o 
  -3  -6   7       20.97       23.72      6.45 o 
  -2  -6   7      337.84      346.31     18.77 o 
  -1  -6   7      214.01      188.81     14.28 o 
   0  -6   7        1.67        5.07      2.53 o 
   1  -6   7      184.22      196.53     12.89 o 
   2  -6   7        6.14        3.80      4.14 o 
   3  -6   7        0.30        6.79      3.11 o 
   4  -6   7      179.15      206.54     15.43 o 
   5  -6   7        3.51        2.30      5.07 o 
  -5  -5   7        9.31       11.17      4.84 o 
  -4  -5   7       29.42       43.98      7.71 o 
  -3  -5   7       60.11       72.42      9.33 o 
  -2  -5   7       23.46       23.49      5.87 o 
  -1  -5   7      566.64      540.30     20.15 o 
   0  -5   7       36.21       33.06      4.14 o 
   1  -5   7        0.14       -0.58      3.68 o 
   2  -5   7      256.48      253.29     14.62 o 
   3  -5   7      158.96      158.19     13.12 o 
   4  -5   7      131.42      134.01     13.36 o 
   5  -5   7        1.09       -2.07      5.64 o 
   6  -5   7       36.42       32.81      9.44 o 
  -5  -4   7       17.94       11.51      4.61 o 
  -4  -4   7       16.41       14.39      6.45 o 
  -3  -4   7      198.06      184.32     13.82 o 
  -2  -4   7      288.39      322.94     16.00 o 
  -1  -4   7        4.31        4.61      2.65 o 
   0  -4   7       40.75       38.60      3.98 o 
   1  -4   7      368.78      390.64     15.31 o 
   2  -4   7       28.95       21.07      5.64 o 
   3  -4   7       20.87       18.31      4.72 o 
   4  -4   7      111.37      110.75     10.25 o 
   5  -4   7        7.91       15.20      3.91 o 
   6  -4   7       10.04        0.00      6.68 o 
  -5  -3   7        5.94       -1.04      5.18 o 
  -4  -3   7      187.05      205.97     14.62 o 
  -3  -3   7      792.13      829.97     26.25 o 
  -2  -3   7        6.95        7.14      2.88 o 
  -1  -3   7      390.14      413.32     15.43 o 
   0  -3   7      231.92      225.85      7.89 o 
   1  -3   7       74.11       80.25      6.79 o 
   2  -3   7      128.40      120.20      9.44 o 
   3  -3   7       60.06       71.15      7.37 o 
   4  -3   7       16.93       22.45      5.07 o 
   5  -3   7       45.92       47.09      7.25 o 
   6  -3   7        0.40        4.84      3.80 o 
  -6  -2   7        0.00        0.00      4.26 o 
  -5  -2   7       28.24       29.59      7.02 o 
  -4  -2   7      550.16      553.31     22.91 o 
  -3  -2   7       10.27       15.43      3.57 o 
  -2  -2   7       14.70       12.55      3.91 o 
  -1  -2   7       72.09      101.31      7.14 o 
   0  -2   7      895.19      937.21     14.65 o 
   1  -2   7      505.80      453.15     14.74 o 
   2  -2   7       56.08       69.19      6.68 o 
   3  -2   7       42.79       43.29      6.33 o 
   4  -2   7       10.81        8.63      4.61 o 
   5  -2   7        1.16        1.96      2.76 o 
   6  -2   7       27.14       35.58      8.17 o 
  -6  -1   7        2.90       -6.22      6.22 o 
  -5  -1   7        0.31       -2.99      5.07 o 
  -4  -1   7       15.88       15.89      4.49 o 
  -3  -1   7      589.66      612.84     21.30 o 
  -2  -1   7      107.20      103.39      7.60 o 
  -1  -1   7     1487.86     1552.52     26.83 o 
   0  -1   7     2224.73     2191.82     21.78 o 
   1  -1   7       54.64       48.58      5.41 o 
   2  -1   7      103.89      104.42      7.94 o 
   3  -1   7       67.59       71.61      8.29 o 
   4  -1   7        3.68        1.61      4.84 o 
   5  -1   7       15.01       12.66      5.99 o 
   6  -1   7      117.53      105.46     12.66 o 
  -6   0   7       32.26       34.19      7.02 o 
  -5   0   7       32.15       22.10      6.56 o 
  -4   0   7      135.77      128.83     11.63 o 
  -3   0   7        0.27        4.37      3.11 o 
  -2   0   7      449.62      469.04     16.00 o 
  -1   0   7      123.40      136.77      8.06 o 
   0   0   7      105.73      100.77      8.52 o 
   1   0   7        7.82        8.40      3.11 o 
   2   0   7      174.05      172.58     10.25 o 
   3   0   7       29.07       31.89      5.99 o 
   4   0   7       29.83       29.93      6.91 o 
   5   0   7       58.80       72.19     10.13 o 
   6   0   7       15.29       11.05      8.75 o 
  -6   1   7       58.60       43.40     11.51 o 
  -5   1   7        2.97        0.00      4.72 o 
  -4   1   7        3.25        3.11      3.68 o 
  -3   1   7       76.57       76.45      8.17 o 
  -2   1   7       19.81       19.23      4.49 o 
  -1   1   7       51.29       47.32      5.30 o 
   0   1   7      275.16      262.62     10.82 o 
   1   1   7       42.16       39.83      5.30 o 
   2   1   7      278.91      265.49     12.78 o 
   3   1   7      175.20      170.39     11.97 o 
   4   1   7        5.91        8.52      5.41 o 
   5   1   7       40.09       27.17      8.63 o 
   6   1   7        7.75       10.25      6.45 o 
  -6   2   7       27.98       23.72      7.83 o 
  -5   2   7        0.07        1.96      4.37 o 
  -4   2   7       11.73       11.97      4.14 o 
  -3   2   7      234.49      260.65     13.70 o 
  -2   2   7      675.22      638.28     20.15 o 
  -1   2   7      197.39      169.24      9.90 o 
   0   2   7       33.26       38.60      3.62 o 
   1   2   7      134.13      125.15      8.75 o 
   2   2   7      208.86      228.42     12.43 o 
   3   2   7       67.14       76.91      8.63 o 
   4   2   7        0.00       -3.68      5.18 o 
   5   2   7        8.57        9.90      5.07 o 
  -6   3   7       45.67       53.42      9.56 o 
  -5   3   7      111.88      102.93     12.09 o 
  -4   3   7        2.69        0.81      4.72 o 
  -3   3   7      574.62      553.43     21.07 o 
  -2   3   7        4.42        7.94      4.26 o 
  -1   3   7      199.73      211.26     11.40 o 
   0   3   7      142.80      132.89      6.88 o 
   1   3   7        1.32        2.42      3.22 o 
   2   3   7      256.42      242.12     14.97 o 
   3   3   7       20.43       27.98      5.18 o 
   4   3   7       27.45       25.67      6.10 o 
   5   3   7       40.58       42.60     10.82 o 
  -6   4   7        6.40        6.33      6.10 o 
  -5   4   7        0.68       -1.04      5.76 o 
  -4   4   7       10.14       13.47      4.14 o 
  -3   4   7        0.48        2.30      3.57 o 
  -2   4   7      151.50      123.19     10.36 o 
  -1   4   7        7.08        4.49      4.49 o 
   0   4   7        0.25       -2.32      2.32 o 
   1   4   7       57.78       58.37      7.60 o 
   2   4   7       40.67       36.04      7.14 o 
   3   4   7       77.64       79.44     10.59 o 
   4   4   7       44.67       43.17      8.98 o 
   5   4   7        6.71        3.80      7.94 o 
  -5   5   7        0.48        2.30      6.45 o 
  -4   5   7        0.67        1.96      4.37 o 
  -3   5   7        0.42        0.00      3.68 o 
  -2   5   7       27.42       24.98      7.02 o 
  -1   5   7      164.75      171.66     12.43 o 
   0   5   7      520.28      484.70     14.97 o 
   1   5   7      283.90      279.30     17.04 o 
   2   5   7      147.76      138.16     13.12 o 
   3   5   7       20.88       31.66      6.68 o 
   4   5   7        3.30       -2.42      6.33 o 
  -5   6   7        5.92       10.94      6.33 o 
  -4   6   7       29.64       29.93      7.71 o 
  -3   6   7        0.21        1.96      4.84 o 
  -2   6   7        0.14        3.57      4.14 o 
  -1   6   7      124.30      133.55     11.28 o 
   0   6   7       37.37       34.42      5.60 o 
   1   6   7        0.35        0.00      4.49 o 
   2   6   7        0.00        1.04      5.64 o 
   3   6   7       30.65       42.37      8.98 o 
  -4   7   7       26.53       16.46      8.29 o 
  -3   7   7       55.62       62.29     10.48 o 
  -2   7   7       42.97       33.27      7.25 o 
  -1   7   7       14.38        7.83      4.37 o 
   0   7   7       10.20        4.07      9.96 o 
   1   7   7       19.44       37.99      7.71 o 
   2   7   7       24.68       33.39      8.40 o 
  -3   8   7        0.41       -1.15      5.76 o 
  -2   8   7        3.32       -5.76      6.45 o 
  -1   8   7       18.29       18.08      8.17 o 
   0   8   7       19.75       14.77      4.91 o 
   1   8   7        8.74        8.40      5.99 o 
   1 -10   8        8.43       12.78      5.07 o 
  -1  -9   8        0.82       -1.15      4.95 o 
   0  -9   8       19.07        8.79      5.85 o 
   1  -9   8       35.76       25.79      9.10 o 
   2  -9   8        6.59       10.36      5.99 o 
   3  -9   8       20.07       33.96      8.17 o 
  -3  -8   8        3.62        7.60      4.37 o 
  -2  -8   8        2.30        6.91      3.91 o 
  -1  -8   8       97.87      110.41     12.20 o 
   0  -8   8        8.93       10.66      3.31 o 
   1  -8   8       74.55       74.95     10.13 o 
   2  -8   8        1.51        5.07      4.14 o 
   3  -8   8        3.97       -5.64      5.64 o 
   4  -8   8        7.07        5.99      5.76 o 
  -3  -7   8       14.27       18.19      7.25 o 
  -2  -7   8       87.25       99.13     10.94 o 
  -1  -7   8       29.86       18.42      7.60 o 
   0  -7   8       98.53      100.92      7.44 o 
   1  -7   8        2.94        9.56      4.14 o 
   2  -7   8      108.70      103.50     12.66 o 
   3  -7   8        5.97        6.79      4.84 o 
   4  -7   8        3.05        9.79      4.26 o 
   5  -7   8        0.45        4.95      6.56 o 
  -4  -6   8       22.79       23.72      6.68 o 
  -3  -6   8        2.67       -4.37      4.37 o 
  -2  -6   8      113.44      108.34     11.17 o 
  -1  -6   8       61.49       56.53      9.44 o 
   0  -6   8       22.87       23.36      4.07 o 
   1  -6   8      344.67      343.89     17.50 o 
   2  -6   8      217.68      193.53     14.74 o 
   3  -6   8       17.06       17.61      4.95 o 
   4  -6   8       75.25       84.27     11.28 o 
   5  -6   8       88.42       88.30     11.97 o 
  -5  -5   8        7.35       17.96      4.84 o 
  -4  -5   8      100.99       90.72     12.09 o 
  -3  -5   8      103.63       85.43     10.71 o 
  -2  -5   8       87.83       85.77      9.56 o 
  -1  -5   8      247.95      253.29     15.08 o 
   0  -5   8      657.22      639.09     15.47 o 
   1  -5   8     1273.87     1232.58     30.97 o 
   2  -5   8        1.79       -0.69      3.45 o 
   3  -5   8      334.68      358.40     18.31 o 
   4  -5   8        0.51       -0.92      5.07 o 
   5  -5   8        2.68        4.37      6.45 o 
  -5  -4   8       33.89       30.85      9.33 o 
  -4  -4   8       96.12      118.24     11.40 o 
  -3  -4   8       16.46       13.36      5.99 o 
  -2  -4   8        7.60        8.52      3.45 o 
  -1  -4   8      152.17      144.83     10.36 o 
   0  -4   8      385.97      388.79     11.48 o 
   1  -4   8      103.95       96.36      9.10 o 
   2  -4   8        2.95        3.91      3.57 o 
   3  -4   8      412.15      372.56     19.00 o 
   4  -4   8      147.29      132.28     12.20 o 
   5  -4   8       15.86       19.00      6.33 o 
   6  -4   8       12.40        8.86      5.53 o 
  -5  -3   8       37.79       43.52      8.40 o 
  -4  -3   8       14.36       23.03      4.61 o 
  -3  -3   8      250.83      263.30     15.54 o 
  -2  -3   8        6.88        2.53      4.37 o 
  -1  -3   8       15.51       21.30      4.26 o 
   0  -3   8        4.68        2.69      2.07 o 
   1  -3   8      366.95      332.49     14.85 o 
   2  -3   8       66.73       63.21      7.48 o 
   3  -3   8      676.28      666.03     23.49 o 
   4  -3   8        0.66        0.81      3.68 o 
   5  -3   8        4.20        9.21      4.72 o 
   6  -3   8       26.62       17.27      8.75 o 
  -5  -2   8        0.43        0.00      5.87 o 
  -4  -2   8      199.75      170.74     15.20 o 
  -3  -2   8       57.89       56.53      8.40 o 
  -2  -2   8        8.33        7.14      2.88 o 
  -1  -2   8     1056.28     1019.59     24.29 o 
   0  -2   8       58.19       89.15      6.79 o 
   1  -2   8        3.75        4.49      3.34 o 
   2  -2   8      215.12      202.51     11.28 o 
   3  -2   8        2.24        4.84      3.45 o 
   4  -2   8       19.13       11.63      6.22 o 
   5  -2   8        0.01        6.10      2.53 o 
   6  -2   8       30.55       29.59      9.56 o 
  -6  -1   8        6.77        3.68      6.45 o 
  -5  -1   8        3.93        3.11      4.72 o 
  -4  -1   8      246.94      267.91     16.35 o 
  -3  -1   8       28.26       24.64      6.10 o 
  -2  -1   8      707.56      720.37     21.64 o 
  -1  -1   8        6.77        7.37      3.91 o 
   0  -1   8      566.95      570.36     12.41 o 
   1  -1   8      305.65      287.13     13.24 o 
   2  -1   8        2.35        4.49      2.53 o 
   3  -1   8        4.36        7.48      3.22 o 
   4  -1   8       30.70       34.31      6.79 o 
   5  -1   8        2.23        3.11      3.11 o 
   6  -1   8       19.24       28.67      7.94 o 
  -6   0   8       60.82       67.24     11.28 o 
  -5   0   8        2.50        7.02      5.64 o 
  -4   0   8        4.81        2.42      4.26 o 
  -3   0   8       54.47       49.85      6.68 o 
  -2   0   8        2.02        1.15      3.45 o 
  -1   0   8       46.84       43.63      5.18 o 
   0   0   8       53.57       36.84      3.97 o 
   1   0   8      130.49      121.00      8.52 o 
   2   0   8      232.52      218.06     12.78 o 
   3   0   8        4.47        8.40      3.45 o 
   4   0   8       29.59       22.34      6.45 o 
   5   0   8       38.44       23.14      7.94 o 
   6   0   8        0.73       -2.53      5.07 o 
  -6   1   8       32.15       32.81      7.02 o 
  -5   1   8        0.26       -4.26      4.26 o 
  -4   1   8        0.67       -3.34      5.07 o 
  -3   1   8        3.08        6.79      4.95 o 
  -2   1   8      139.07      133.09      9.21 o 
  -1   1   8      400.05      407.90     15.08 o 
   0   1   8       26.95       25.93      6.50 o 
   1   1   8      478.95      465.93     16.81 o 
   2   1   8        0.07        1.84      2.88 o 
   3   1   8      226.08      233.25     14.28 o 
   4   1   8      101.38       89.23     11.17 o 
   5   1   8       27.85       15.31      8.63 o 
  -6   2   8        7.45       13.47      6.56 o 
  -5   2   8        1.58        1.04      5.64 o 
  -4   2   8       88.19       96.71     11.05 o 
  -3   2   8      175.66      184.44     12.32 o 
  -2   2   8       84.38       88.88      7.83 o 
  -1   2   8      122.93      115.82      9.21 o 
   0   2   8      155.60      141.94      7.00 o 
   1   2   8        0.17        2.99      1.96 o 
   2   2   8      121.93      146.68     11.28 o 
   3   2   8        6.97        3.22      5.07 o 
   4   2   8        3.15        1.96      3.57 o 
   5   2   8       19.87       16.23      7.14 o 
  -6   3   8       11.09       10.13      8.86 o 
  -5   3   8      123.32      136.31     13.36 o 
  -4   3   8      200.46      190.54     14.39 o 
  -3   3   8        0.83        6.79      3.45 o 
  -2   3   8       33.51       36.15      5.41 o 
  -1   3   8       10.52       13.70      3.57 o 
   0   3   8        3.84        3.84      1.77 o 
   1   3   8        0.58       -1.96      3.45 o 
   2   3   8      204.52      195.72     13.47 o 
   3   3   8        7.13       14.05      5.07 o 
   4   3   8       63.69       84.16     10.94 o 
   5   3   8        5.06        3.68      6.45 o 
  -5   4   8       14.83       22.22      6.33 o 
  -4   4   8       26.49       34.19      7.02 o 
  -3   4   8       14.39       16.58      6.22 o 
  -2   4   8      161.29      168.09     12.43 o 
  -1   4   8        2.43        6.33      3.22 o 
   0   4   8       33.42       21.59      3.68 o 
   1   4   8       85.48       85.77      8.86 o 
   2   4   8       10.86        9.21      4.95 o 
   3   4   8       11.48        8.75      6.45 o 
   4   4   8        5.81       13.59      6.22 o 
  -5   5   8        0.25        1.15      5.18 o 
  -4   5   8       76.34       86.23      9.79 o 
  -3   5   8       33.37       29.13      7.14 o 
  -2   5   8      154.89      134.36     12.55 o 
  -1   5   8       30.17       32.01      7.25 o 
   0   5   8       16.99       19.26      4.36 o 
   1   5   8       10.71       22.34      5.64 o 
   2   5   8        0.27       -2.88      5.41 o 
   3   5   8        2.22        1.04      5.41 o 
   4   5   8        0.01       11.17      3.68 o 
  -5   6   8       21.89       29.24      7.48 o 
  -4   6   8        4.14       -3.34      5.87 o 
  -3   6   8       54.82       65.74      9.56 o 
  -2   6   8       17.42       26.36      6.45 o 
  -1   6   8        2.32       -2.76      4.72 o 
   0   6   8       19.76       21.64      4.34 o 
   1   6   8        0.12        3.91      3.91 o 
   2   6   8       36.08       31.09      8.17 o 
   3   6   8       31.71       36.04      7.83 o 
  -4   7   8        2.30       -2.42      5.76 o 
  -3   7   8        0.87       -1.15      5.41 o 
  -2   7   8       45.24       34.08      9.90 o 
  -1   7   8        0.81       -2.07      4.14 o 
   0   7   8        6.04        3.21      3.65 o 
   1   7   8       65.39       78.98     11.51 o 
   2   7   8       16.51       12.09      9.67 o 
  -3   8   8        0.31        2.53      5.64 o 
  -2   8   8       10.12        8.40      5.30 o 
  -1   8   8        1.73       -3.57      6.10 o 
   0   8   8       47.71       48.74      7.00 o 
   1   8   8        8.28       11.40      6.56 o 
  -1  -9   9       42.76       45.59      9.67 o 
   0  -9   9       11.17        5.00      5.87 o 
   1  -9   9       14.68        2.30      7.71 o 
   2  -9   9       67.17       75.87     11.86 o 
   3  -9   9        0.08        2.53      3.57 o 
  -2  -8   9       23.24       28.32      6.45 o 
  -1  -8   9        9.79       15.20      5.53 o 
   0  -8   9        2.76       10.62      3.28 o 
   1  -8   9        0.64       -2.07      5.99 o 
   2  -8   9        0.44       -3.22      5.53 o 
   3  -8   9        2.95        3.34      5.18 o 
   4  -8   9       26.92       37.07      8.52 o 
  -3  -7   9        1.57        0.00      4.03 o 
  -2  -7   9       29.66       34.65      7.48 o 
  -1  -7   9        2.37        3.80      5.64 o 
   0  -7   9       17.31       25.42      9.15 o 
   1  -7   9        0.98        0.00      3.80 o 
   2  -7   9       18.53       13.12      5.76 o 
   3  -7   9       49.54       54.92      8.98 o 
   4  -7   9       29.29       32.81      9.56 o 
  -4  -6   9        0.09        3.68      3.68 o 
  -3  -6   9        0.60       -5.30      5.30 o 
  -2  -6   9       12.28       12.20      4.72 o 
  -1  -6   9        0.00       -1.73      4.03 o 
   0  -6   9       25.05       29.98      4.84 o 
   1  -6   9        7.19        7.25      3.68 o 
   2  -6   9       35.60       27.06      7.60 o 
   3  -6   9       49.52       43.52      7.48 o 
   4  -6   9        3.63        1.04      3.80 o 
   5  -6   9       54.18       49.51     11.40 o 
  -4  -5   9       39.52       34.77      9.21 o 
  -3  -5   9        1.63        7.71      4.95 o 
  -2  -5   9      109.86      130.10     10.82 o 
  -1  -5   9      721.23      662.11     24.98 o 
   0  -5   9       44.55       40.67      4.43 o 
   1  -5   9      433.86      413.20     19.69 o 
   2  -5   9        2.21        3.11      4.03 o 
   3  -5   9        4.17       -0.81      3.57 o 
   4  -5   9       16.53        6.91      6.45 o 
   5  -5   9        2.96        0.00      6.22 o 
  -5  -4   9       54.19       62.75     11.51 o 
  -4  -4   9       50.93       42.48      8.75 o 
  -3  -4   9        0.01       -0.92      3.68 o 
  -2  -4   9      699.73      690.55     24.41 o 
  -1  -4   9      207.76      209.88     13.47 o 
   0  -4   9       11.30        6.14      3.15 o 
   1  -4   9      283.08      273.32     14.62 o 
   2  -4   9       24.43       23.83      5.07 o 
   3  -4   9        2.67        4.84      4.84 o 
   4  -4   9      136.53      132.05     12.78 o 
   5  -4   9       15.11       16.46      6.33 o 
  -5  -3   9       18.72       11.63      7.37 o 
  -4  -3   9       29.79       34.88      6.33 o 
  -3  -3   9       79.48       87.84      9.10 o 
  -2  -3   9       29.48       17.38      6.45 o 
  -1  -3   9      664.55      628.95     21.18 o 
   0  -3   9      100.01       89.96      5.74 o 
   1  -3   9        1.49        3.57      3.22 o 
   2  -3   9      317.61      304.63     15.43 o 
   3  -3   9      114.19      116.05     11.05 o 
   4  -3   9      105.90       84.51     11.63 o 
   5  -3   9        8.63       11.86      4.37 o 
  -5  -2   9       71.72       61.94     11.28 o 
  -4  -2   9       56.28       72.53      9.56 o 
  -3  -2   9      399.74      409.63     19.69 o 
  -2  -2   9      558.87      597.75     21.18 o 
  -1  -2   9       10.15        4.03      4.03 o 
   0  -2   9      250.83      231.67      8.75 o 
   1  -2   9      652.65      668.44     20.49 o 
   2  -2   9      140.85      142.76     10.25 o 
   3  -2   9        9.73        0.69      5.53 o 
   4  -2   9       87.76      100.05     10.82 o 
   5  -2   9       15.39       22.45      5.53 o 
   6  -2   9        6.92        6.45      6.10 o 
  -5  -1   9        0.19       -1.04      5.18 o 
  -4  -1   9      146.33      152.43     12.78 o 
  -3  -1   9      786.43      844.13     26.25 o 
  -2  -1   9       93.08       99.93      8.63 o 
  -1  -1   9      101.69      108.91      8.40 o 
   0  -1   9      194.61      195.57      7.85 o 
   1  -1   9       47.80       58.26      6.56 o 
   2  -1   9      248.15      234.63     13.01 o 
   3  -1   9       50.38       54.80      6.91 o 
   4  -1   9       11.84       19.57      5.64 o 
   5  -1   9       21.88       18.31      7.83 o 
  -6   0   9        0.43        5.07      4.03 o 
  -5   0   9        0.01       -1.04      5.07 o 
  -4   0   9      226.59      206.89     14.74 o 
  -3   0   9       26.79       11.63      6.10 o 
  -2   0   9      162.77      125.95     10.25 o 
  -1   0   9        4.19        5.53      2.65 o 
   0   0   9      484.96      501.53     12.50 o 
   1   0   9      581.58      540.19     18.65 o 
   2   0   9       10.24        7.14      3.80 o 
   3   0   9       33.49       32.01      5.87 o 
   4   0   9       11.91       15.54      4.95 o 
   5   0   9        0.18       -2.19      5.87 o 
  -6   1   9        2.75       10.13      5.64 o 
  -5   1   9        6.47       11.63      3.45 o 
  -4   1   9        0.01        3.57      3.57 o 
  -3   1   9      323.91      305.21     16.23 o 
  -2   1   9       96.55      106.38      8.86 o 
  -1   1   9      243.98      233.25     12.66 o 
   0   1   9      715.79      668.73     14.90 o 
   1   1   9        1.80        1.84      3.45 o 
   2   1   9       44.19       44.90      6.91 o 
   3   1   9       73.67      100.97      9.21 o 
   4   1   9        0.21       -6.22      6.22 o 
   5   1   9        9.18        2.30      6.45 o 
  -6   2   9        4.50        5.07      8.06 o 
  -5   2   9       16.25        9.67      6.22 o 
  -4   2   9       18.54       19.00      5.64 o 
  -3   2   9        0.30        1.50      3.45 o 
  -2   2   9      135.12      133.44     10.36 o 
  -1   2   9       37.89       26.13      5.30 o 
   0   2   9       22.93       23.22      3.54 o 
   1   2   9        7.88       11.17      3.57 o 
   2   2   9       72.11       78.17      8.63 o 
   3   2   9       15.28       11.17      5.99 o 
   4   2   9        6.34       10.25      5.41 o 
   5   2   9       14.80        8.52      7.37 o 
  -5   3   9       11.78        1.15      6.22 o 
  -4   3   9        0.01        0.92      3.45 o 
  -3   3   9       19.47       19.69      5.64 o 
  -2   3   9       13.47       13.93      4.03 o 
  -1   3   9       34.55       34.88      5.99 o 
   0   3   9      102.13       97.03      7.83 o 
   1   3   9        4.67        0.69      4.72 o 
   2   3   9       75.19       78.63     10.94 o 
   3   3   9       50.40       37.42      8.17 o 
   4   3   9        4.54       -2.19      6.45 o 
  -5   4   9        1.71       -4.72      7.14 o 
  -4   4   9        2.80        5.99      3.45 o 
  -3   4   9       62.45       60.21     10.25 o 
  -2   4   9      171.90      183.29     13.12 o 
  -1   4   9       42.95       39.03      5.76 o 
   0   4   9       14.81       18.63      4.07 o 
   1   4   9       32.46       45.59      6.10 o 
   2   4   9       26.73       31.55      6.91 o 
   3   4   9       34.89       32.93      6.79 o 
   4   4   9        0.22        4.72      4.72 o 
  -5   5   9       30.78       38.34     10.59 o 
  -4   5   9        3.43        0.00      4.61 o 
  -3   5   9      110.61      122.15     12.32 o 
  -2   5   9        1.76        5.41      2.19 o 
  -1   5   9       39.15       33.62      7.14 o 
   0   5   9       65.28       69.54      6.92 o 
   1   5   9        2.79        7.37      4.72 o 
   2   5   9       51.66       49.39      8.63 o 
   3   5   9        1.40        0.00      5.53 o 
  -4   6   9        0.17        3.57      4.61 o 
  -3   6   9        0.01       -4.26      4.84 o 
  -2   6   9       22.07       21.99      5.87 o 
  -1   6   9        4.94        8.75      5.64 o 
   0   6   9        0.45       -0.11      3.13 o 
   1   6   9       38.87       32.24      8.52 o 
   2   6   9       10.88        3.45      5.18 o 
   3   6   9       36.28       36.61      9.67 o 
  -3   7   9        3.49        0.00      6.56 o 
  -2   7   9        8.79        5.64      6.10 o 
  -1   7   9        5.40        9.90      6.33 o 
   0   7   9      129.09      112.57     16.23 o 
   1   7   9       22.95       35.23      7.60 o 
   2   7   9       29.08       29.24      9.79 o 
  -2   8   9       10.28        2.53      6.45 o 
  -1   8   9        9.29       13.70      6.68 o 
   0   8   9        8.74        7.84      3.55 o 
  -1  -9  10        0.25       -1.27      4.26 o 
   0  -9  10       45.56       52.78      7.53 o 
   1  -9  10       10.99       15.66      5.99 o 
   2  -9  10       31.05       27.06      8.29 o 
  -2  -8  10        3.45        6.10      4.03 o 
  -1  -8  10       12.31       19.23      7.25 o 
   0  -8  10        4.85        5.38      3.17 o 
   1  -8  10        5.64        7.48      5.41 o 
   2  -8  10        4.35        3.34      5.07 o 
   3  -8  10       19.89       12.89      8.06 o 
   4  -8  10       20.39       32.01      7.83 o 
  -3  -7  10        9.35        7.37      8.98 o 
  -2  -7  10        6.84        3.22      5.07 o 
  -1  -7  10        4.71        8.06      2.88 o 
   0  -7  10       47.90       52.69      5.90 o 
   1  -7  10      162.54      131.71     13.24 o 
   2  -7  10        7.81        5.99      4.84 o 
   3  -7  10       71.01       69.31     12.43 o 
   4  -7  10        0.02       -2.30      5.53 o 
  -4  -6  10       17.34        3.80      9.10 o 
  -3  -6  10       16.85       11.05      7.48 o 
  -2  -6  10        0.61        9.79      3.91 o 
  -1  -6  10      219.61      207.81     16.23 o 
   0  -6  10       29.30       36.35      4.95 o 
   1  -6  10      143.32      143.57     12.20 o 
   2  -6  10        0.23       -1.84      3.57 o 
   3  -6  10        1.15       -3.91      4.95 o 
   4  -6  10        5.98        5.53      5.87 o 
   5  -6  10       16.98       21.30      6.79 o 
  -4  -5  10       32.29       44.44      8.29 o 
  -3  -5  10       44.65       47.43      9.21 o 
  -2  -5  10       65.70       57.80      7.83 o 
  -1  -5  10       47.96       50.08      7.94 o 
   0  -5  10       16.89       13.44      3.48 o 
   1  -5  10        0.00       -3.91      3.91 o 
   2  -5  10      211.79      214.26     14.97 o 
   3  -5  10       10.93       13.59      6.10 o 
   4  -5  10        8.25        2.07      6.79 o 
   5  -5  10        8.07       17.96      5.53 o 
  -5  -4  10        1.05        2.53      4.84 o 
  -4  -4  10       29.64       32.58      7.48 o 
  -3  -4  10        3.09        0.92      4.03 o 
  -2  -4  10      193.47      186.51     12.78 o 
  -1  -4  10        1.22       -2.88      4.14 o 
   0  -4  10       35.40       31.32      4.20 o 
   1  -4  10      282.97      237.63     14.62 o 
   2  -4  10      333.12      315.23     17.38 o 
   3  -4  10       55.61       61.36     10.25 o 
   4  -4  10       75.11       69.88     10.48 o 
   5  -4  10       52.75       31.20      9.56 o 
  -5  -3  10        0.00       -6.10      6.10 o 
  -4  -3  10      124.35      136.54     13.01 o 
  -3  -3  10       30.46       47.66      6.79 o 
  -2  -3  10       77.19       75.87      8.63 o 
  -1  -3  10      227.36      224.85     13.12 o 
   0  -3  10      196.10      175.04      8.13 o 
   1  -3  10      840.85      800.73     24.87 o 
   2  -3  10       70.62       65.85      7.94 o 
   3  -3  10      226.88      186.16     14.51 o 
   4  -3  10        2.13        1.96      4.26 o 
   5  -3  10        0.41        6.79      4.84 o 
  -5  -2  10       14.55       13.93      8.06 o 
  -4  -2  10       85.40       80.59     10.36 o 
  -3  -2  10       18.35       26.25      5.41 o 
  -2  -2  10      125.82      145.29     11.40 o 
  -1  -2  10      137.81      133.78      9.90 o 
   0  -2  10      123.40      125.34     16.46 o 
   1  -2  10      108.40      110.75      9.90 o 
   2  -2  10       38.97       32.58      6.33 o 
   3  -2  10      433.69      408.02     19.92 o 
   4  -2  10       57.84       51.92      9.90 o 
   5  -2  10       19.34       30.28      5.87 o 
  -5  -1  10       74.42       65.16     10.13 o 
  -4  -1  10        0.02       -0.92      5.53 o 
  -3  -1  10      403.68      438.18     20.15 o 
  -2  -1  10       49.44       57.68      7.14 o 
  -1  -1  10       53.08       44.56      6.91 o 
   0  -1  10        0.94        0.43      1.41 o 
   1  -1  10      134.31      107.53     10.25 o 
   2  -1  10       91.03       99.59      9.79 o 
   3  -1  10      387.25      332.26     19.23 o 
   4  -1  10       10.48       14.28      4.37 o 
   5  -1  10        4.96       -2.30      4.49 o 
  -5   0  10        8.20        4.37      4.37 o 
  -4   0  10       80.10       68.85      9.21 o 
  -3   0  10       47.42       55.95      8.17 o 
  -2   0  10        2.25       -2.07      4.26 o 
  -1   0  10     1064.64     1015.90     26.48 o 
   0   0  10       22.68       24.59      4.63 o 
   1   0  10       13.94       11.40      4.72 o 
   2   0  10       94.23       91.53      8.75 o 
   3   0  10        0.12        0.00      4.03 o 
   4   0  10       16.49       23.49      6.33 o 
   5   0  10        0.08        2.30      4.37 o 
  -5   1  10        9.06       16.69      5.07 o 
  -4   1  10      158.54      154.62     13.24 o 
  -3   1  10       13.06       10.36      4.84 o 
  -2   1  10      384.18      404.45     18.42 o 
  -1   1  10       23.25       18.08      5.18 o 
   0   1  10      112.83      112.85      8.86 o 
   1   1  10       15.21       14.74      4.26 o 
   2   1  10        5.40        9.67      4.14 o 
   3   1  10        0.90       -0.92      3.57 o 
   4   1  10       13.35       12.20      6.56 o 
   5   1  10        0.46        4.84      4.84 o 
  -5   2  10        0.89        4.49      6.56 o 
  -4   2  10        7.74       15.43      5.07 o 
  -3   2  10       25.46       22.45      6.33 o 
  -2   2  10        0.13        2.99      2.99 o 
  -1   2  10       15.75       13.82      3.57 o 
   0   2  10       24.62       23.60      3.50 o 
   1   2  10       36.77       36.15      5.41 o 
   2   2  10       95.17      109.26     10.48 o 
   3   2  10        0.07        4.61      3.80 o 
   4   2  10       12.14       15.20      6.10 o 
   5   2  10       22.69       26.83      6.68 o 
  -5   3  10        0.10        1.15      4.26 o 
  -4   3  10        0.00        2.99      2.99 o 
  -3   3  10        5.77        2.65      5.07 o 
  -2   3  10       56.47       54.92      8.17 o 
  -1   3  10      107.72      103.73     10.48 o 
   0   3  10        7.96        8.49      2.82 o 
   1   3  10      113.62      124.57     10.48 o 
   2   3  10        0.23        0.92      3.80 o 
   3   3  10       31.17       30.97      8.17 o 
   4   3  10       33.12       44.09     10.36 o 
  -5   4  10        0.60        2.42      5.53 o 
  -4   4  10       48.29       49.16      8.52 o 
  -3   4  10      102.31      118.58     11.86 o 
  -2   4  10       17.08       21.76      5.64 o 
  -1   4  10       23.22       27.40      5.18 o 
   0   4  10        5.66        6.13      4.61 o 
   1   4  10        1.08       -3.80      3.80 o 
   2   4  10       15.88       13.59      5.53 o 
   3   4  10       12.33       10.94      6.91 o 
   4   4  10        4.83       13.82      6.79 o 
  -4   5  10       78.49       68.85     11.63 o 
  -3   5  10        0.65        2.07      4.61 o 
  -2   5  10        3.31        8.63      4.37 o 
  -1   5  10       23.70       18.54      5.76 o 
   0   5  10        1.78        0.92      3.18 o 
   1   5  10        4.59        8.86      4.49 o 
   2   5  10       49.39       46.28      8.40 o 
   3   5  10        2.40        8.40      5.30 o 
  -4   6  10        3.94        7.48      5.30 o 
  -3   6  10        1.98       -1.15      5.41 o 
  -2   6  10       41.02       40.64      7.94 o 
  -1   6  10        0.53        0.00      4.37 o 
   0   6  10        0.06        0.75      3.74 o 
   1   6  10        7.00        1.15      6.22 o 
   2   6  10        0.10       -3.57      5.53 o 
  -3   7  10       19.28       12.55      5.87 o 
  -2   7  10       28.55       24.98      7.48 o 
  -1   7  10        6.98       22.22      6.56 o 
   0   7  10        4.94        9.18      3.62 o 
   1   7  10        0.66       -6.79      6.79 o 
   0  -9  11        0.00        2.25      6.97 o 
   1  -9  11        1.36        7.48      5.30 o 
   2  -9  11        3.82        7.71      4.37 o 
  -2  -8  11        0.33        1.27      4.61 o 
  -1  -8  11        0.03        5.87      3.91 o 
   0  -8  11        7.28        8.55      3.77 o 
   1  -8  11       24.62       15.66      7.94 o 
   2  -8  11        0.09        5.76      2.53 o 
   3  -8  11       80.62       90.49     13.12 o 
  -3  -7  11       46.81       67.35     11.51 o 
  -2  -7  11       12.15       10.36      6.56 o 
  -1  -7  11      123.94      121.92     13.59 o 
   0  -7  11       15.97       19.80      4.22 o 
   1  -7  11       22.04       14.16      5.64 o 
   2  -7  11       66.78       61.59      9.21 o 
   3  -7  11        0.03       -4.49      5.07 o 
   4  -7  11        9.91        9.90      5.53 o 
  -3  -6  11       87.26      102.00     12.55 o 
  -2  -6  11      107.47      113.06     11.63 o 
  -1  -6  11       46.17       42.94      7.60 o 
   0  -6  11       42.83       42.58      5.67 o 
   1  -6  11       15.04       20.95      6.22 o 
   2  -6  11        8.51       12.43      5.76 o 
   3  -6  11       18.09        4.14      5.41 o 
   4  -6  11       56.69       51.92     11.86 o 
  -4  -5  11       41.28       50.08      9.79 o 
  -3  -5  11       10.51       14.85      4.72 o 
  -2  -5  11       53.68       47.20      7.83 o 
  -1  -5  11        1.02       -1.73      3.45 o 
   0  -5  11       31.81       25.54      4.31 o 
   1  -5  11       13.35       12.43      5.99 o 
   2  -5  11       51.62       42.94      6.45 o 
   3  -5  11       13.38       20.26      5.53 o 
   4  -5  11       32.34       31.66      7.94 o 
   5  -5  11       21.02       22.57      8.17 o 
  -4  -4  11        0.09        0.00      3.91 o 
  -3  -4  11       56.18       67.01      8.86 o 
  -2  -4  11        7.32       10.48      5.64 o 
  -1  -4  11        0.95       -3.68      3.68 o 
   0  -4  11      213.95      195.70      9.85 o 
   1  -4  11        1.26       -1.50      4.03 o 
   2  -4  11      164.35      145.06     12.89 o 
   3  -4  11       67.77       51.12      9.10 o 
   4  -4  11        7.20       12.55      5.76 o 
   5  -4  11       61.24       60.67     11.97 o 
  -5  -3  11        3.93        8.86      5.53 o 
  -4  -3  11       91.43       95.67     11.40 o 
  -3  -3  11        0.66       -4.03      4.03 o 
  -2  -3  11      240.91      242.00     16.00 o 
  -1  -3  11      657.59      630.57     22.80 o 
   0  -3  11      106.68       97.02      6.91 o 
   1  -3  11      344.49      348.61     17.15 o 
   2  -3  11       24.20       24.98      4.84 o 
   3  -3  11       12.69       12.32      5.41 o 
   4  -3  11        0.06       -2.07      5.99 o 
   5  -3  11        1.12       13.12      6.45 o 
  -5  -2  11       43.40       43.63      9.44 o 
  -4  -2  11       32.10       27.75      7.37 o 
  -3  -2  11       42.50       47.66      7.48 o 
  -2  -2  11      480.59      466.85     20.38 o 
  -1  -2  11       65.33       61.94      7.25 o 
   0  -2  11        5.14        2.01      2.61 o 
   1  -2  11      228.51      203.78     13.36 o 
   2  -2  11       31.62       26.59      6.91 o 
   3  -2  11        0.46       13.01      3.91 o 
   4  -2  11       31.67       40.30      8.06 o 
   5  -2  11       11.81       10.71      7.37 o 
  -5  -1  11       19.78       22.45      5.18 o 
  -4  -1  11       20.44       19.00      5.53 o 
  -3  -1  11       89.49       83.24      9.21 o 
  -2  -1  11        8.60       15.77      4.37 o 
  -1  -1  11      339.56      321.44     16.12 o 
   0  -1  11      102.40       88.45      6.31 o 
   1  -1  11        1.46        2.07      3.57 o 
   2  -1  11      264.55      264.68     16.00 o 
   3  -1  11       37.27       20.84      7.94 o 
   4  -1  11       38.24       37.53      7.48 o 
   5  -1  11        5.49        1.15      4.26 o 
  -5   0  11       70.84       81.74     11.28 o 
  -4   0  11      111.83      109.14     12.66 o 
  -3   0  11      281.30      264.45     16.23 o 
  -2   0  11      470.26      498.86     21.18 o 
  -1   0  11       70.28       56.18      8.40 o 
   0   0  11       96.85      103.17     14.91 o 
   1   0  11      604.68      542.26     21.99 o 
   2   0  11       91.44       99.82     10.02 o 
   3   0  11        6.35        5.41      5.76 o 
   4   0  11       44.03       40.64      8.63 o 
   5   0  11       10.23       16.00      6.79 o 
  -5   1  11        3.03        5.87      3.91 o 
  -4   1  11       42.34       29.01      8.40 o 
  -3   1  11      317.20      305.09     19.00 o 
  -2   1  11       52.31       44.79      7.94 o 
  -1   1  11        0.67       -4.37      4.37 o 
   0   1  11       36.97       36.95      8.12 o 
   1   1  11        7.40        6.68      5.64 o 
   2   1  11      186.00      190.54     13.70 o 
   3   1  11       40.56       48.58      8.17 o 
   4   1  11        6.38        6.56      3.80 o 
   5   1  11        3.15        0.00      4.37 o 
  -5   2  11        2.32        0.00      5.87 o 
  -4   2  11       32.61       32.93      6.79 o 
  -3   2  11        0.26        5.41      4.37 o 
  -2   2  11      175.98      196.76     13.93 o 
  -1   2  11        4.25        0.00      4.61 o 
   0   2  11       93.52       98.92      6.94 o 
   1   2  11      236.02      222.43     14.05 o 
   2   2  11        7.55        6.10      4.37 o 
   3   2  11       26.70       20.84      7.48 o 
   4   2  11       23.55        6.91      6.91 o 
  -5   3  11        2.61        3.68      2.19 o 
  -4   3  11        5.32        3.22      4.95 o 
  -3   3  11       72.03       62.63      9.90 o 
  -2   3  11       10.44        7.83      6.22 o 
  -1   3  11       24.10       42.83      6.56 o 
   0   3  11      110.49      107.21      8.69 o 
   1   3  11        0.13        3.45      2.76 o 
   2   3  11        9.24       11.40      4.61 o 
   3   3  11       39.31       27.86      7.14 o 
   4   3  11        0.21       -6.56      6.56 o 
  -4   4  11        0.03       -6.45      6.45 o 
  -3   4  11        3.01       -1.04      4.26 o 
  -2   4  11       27.34       23.49      7.02 o 
  -1   4  11        5.46        3.57      2.88 o 
   0   4  11        2.54        2.34      3.09 o 
   1   4  11        6.00        0.92      5.30 o 
   2   4  11       19.28       10.36      7.02 o 
   3   4  11        7.03        7.02      6.33 o 
  -4   5  11        0.10        4.84      6.45 o 
  -3   5  11        3.48        4.37      5.18 o 
  -2   5  11        6.61       15.43      4.72 o 
  -1   5  11       14.50       14.05      6.22 o 
   0   5  11       28.61       35.32      4.97 o 
   1   5  11        0.87        0.00      3.68 o 
   2   5  11       15.05        9.21      6.45 o 
   3   5  11       13.75        7.71      7.02 o 
  -3   6  11       11.16        2.42      5.41 o 
  -2   6  11       35.08       42.14     10.13 o 
  -1   6  11        4.14        1.15      4.84 o 
   0   6  11        2.62        5.22      3.60 o 
   1   6  11        6.28       17.73      7.37 o 
   2   6  11        5.50       11.40      4.95 o 
  -2   7  11        0.08        3.80      4.95 o 
  -1   7  11        1.27        7.48      5.30 o 
   0   7  11       14.73       11.93      4.68 o 
  -1  -8  12       33.56       45.82      8.63 o 
   0  -8  12        2.29        6.63      3.98 o 
   1  -8  12       37.23       43.63      8.75 o 
   2  -8  12       12.43        9.67      9.10 o 
   3  -8  12       15.80       16.69      7.83 o 
  -2  -7  12       69.18       82.89     11.63 o 
  -1  -7  12        0.09       -1.15      5.41 o 
   0  -7  12       64.15       62.74      9.67 o 
   1  -7  12       38.09       41.56      9.21 o 
   2  -7  12       21.71        9.90      6.91 o 
   3  -7  12       23.24       27.06      8.06 o 
  -3  -6  12       13.16       19.46      7.14 o 
  -2  -6  12        2.52        8.75      4.14 o 
  -1  -6  12        4.72       12.20      4.95 o 
   0  -6  12        7.79        8.32      2.87 o 
   1  -6  12        1.26        0.92      4.26 o 
   2  -6  12       29.23       28.32      7.25 o 
   3  -6  12       44.45       47.09      8.52 o 
   4  -6  12       40.71       27.86     10.25 o 
  -4  -5  12       12.70       16.58      6.45 o 
  -3  -5  12        7.94       15.77      5.76 o 
  -2  -5  12       30.46       30.16      5.99 o 
  -1  -5  12       13.99       10.25      4.49 o 
   0  -5  12       41.87       50.82      5.13 o 
   1  -5  12      258.52      243.38     15.66 o 
   2  -5  12        0.02        6.56      3.45 o 
   3  -5  12       90.10      121.23     12.78 o 
   4  -5  12        0.19        6.91      5.64 o 
  -4  -4  12       35.21       22.80      8.40 o 
  -3  -4  12       61.30       53.42      9.79 o 
  -2  -4  12        7.89        7.48      5.30 o 
  -1  -4  12      313.82      330.65     18.42 o 
   0  -4  12       26.07       27.79      7.43 o 
   1  -4  12      129.85      135.28     11.17 o 
   2  -4  12        0.05       -1.73      4.72 o 
   3  -4  12        0.02       -2.88      6.10 o 
   4  -4  12        5.46        7.71      4.84 o 
   5  -4  12       22.84       29.36     10.25 o 
  -4  -3  12       39.42       44.32      8.98 o 
  -3  -3  12       84.84       75.18     10.71 o 
  -2  -3  12       34.22       29.82      6.68 o 
  -1  -3  12        4.49        4.84      3.91 o 
   0  -3  12        2.63        2.18      2.71 o 
   1  -3  12       21.41       14.28      5.18 o 
   2  -3  12      148.53      141.95     12.43 o 
   3  -3  12       48.07       37.88      7.60 o 
   4  -3  12       36.15       54.11      8.52 o 
   5  -3  12       17.20       23.83      7.02 o 
  -5  -2  12        0.28       -1.27      5.30 o 
  -4  -2  12       18.54       22.91      7.37 o 
  -3  -2  12       15.27       21.87      6.45 o 
  -2  -2  12      102.76      110.29     11.63 o 
  -1  -2  12       16.30       17.85      4.95 o 
   0  -2  12       39.22       39.08      6.33 o 
   1  -2  12      148.50      137.93     11.51 o 
   2  -2  12      152.11      164.87     12.89 o 
   3  -2  12       57.09       61.71     10.02 o 
   4  -2  12       40.09       45.13      9.10 o 
   5  -2  12       13.75       25.10      7.14 o 
  -5  -1  12        1.33        9.90      4.72 o 
  -4  -1  12       29.21       42.71      8.98 o 
  -3  -1  12        1.27       -4.61      4.61 o 
  -2  -1  12       13.78       19.80      4.95 o 
  -1  -1  12       39.04       33.50      6.33 o 
   0  -1  12       57.07       39.79      5.42 o 
   1  -1  12      115.34      132.74     10.59 o 
   2  -1  12       65.35       66.66      8.75 o 
   3  -1  12       67.18       68.73     10.59 o 
   4  -1  12        6.16       15.20      4.84 o 
   5  -1  12        0.07        6.33      5.18 o 
  -5   0  12        0.39       -1.27      5.07 o 
  -4   0  12       62.08       66.78     10.82 o 
  -3   0  12       25.34       31.43      5.41 o 
  -2   0  12      171.53      169.13     13.24 o 
  -1   0  12      173.14      188.12     13.01 o 
   0   0  12       27.86       30.82      4.46 o 
   1   0  12       52.31       42.25      9.21 o 
   2   0  12       72.63       69.19      9.90 o 
   3   0  12      160.14      160.15     14.51 o 
   4   0  12        9.21       11.17      5.18 o 
  -5   1  12       51.29       49.51      8.40 o 
  -4   1  12       15.72       20.26      6.45 o 
  -3   1  12      191.42      178.22     15.66 o 
  -2   1  12       88.30       87.04     10.13 o 
  -1   1  12       16.10        8.75      6.10 o 
   0   1  12        1.32        3.36      2.18 o 
   1   1  12       23.75       13.12      6.22 o 
   2   1  12       30.26       26.83      7.25 o 
   3   1  12      105.17      105.80     12.43 o 
   4   1  12       13.01       21.99      5.07 o 
  -5   2  12        4.49        6.33      5.18 o 
  -4   2  12        9.06        9.90      6.79 o 
  -3   2  12       33.92       35.92      7.94 o 
  -2   2  12        6.52       11.51      3.22 o 
  -1   2  12      486.02      472.49     22.22 o 
   0   2  12        1.99        1.94      2.48 o 
   1   2  12       20.30       24.41      5.87 o 
   2   2  12       31.83       24.75      7.48 o 
   3   2  12        0.13        2.19      4.84 o 
   4   2  12        3.96        9.79      5.41 o 
  -4   3  12       64.25       73.22     10.71 o 
  -3   3  12        1.16       -3.11      5.87 o 
  -2   3  12      129.35      123.30     12.78 o 
  -1   3  12       11.02       18.88      4.72 o 
   0   3  12       10.52       12.92      2.87 o 
   1   3  12        0.00       -0.92      4.49 o 
   2   3  12        8.85       12.32      3.57 o 
   3   3  12        3.79        4.61      5.41 o 
  -4   4  12        1.90        1.15      4.37 o 
  -3   4  12        5.11        7.60      6.10 o 
  -2   4  12        0.11       -3.57      3.57 o 
  -1   4  12        6.27       12.78      4.26 o 
   0   4  12        6.47        6.95      3.40 o 
   1   4  12       10.67       -2.07      5.41 o 
   2   4  12       29.32       36.84     10.02 o 
   3   4  12        1.61        4.95      3.91 o 
  -3   5  12        5.41       -2.30      5.53 o 
  -2   5  12       16.72       18.88      7.14 o 
  -1   5  12       20.42        6.45      7.02 o 
   0   5  12        0.74        5.62      3.04 o 
   1   5  12       14.26       15.89      6.45 o 
   2   5  12        2.16       11.05      5.64 o 
  -3   6  12       33.12       38.45      9.90 o 
  -2   6  12        4.51        2.42      5.41 o 
  -1   6  12        4.53        0.00      6.56 o 
   0   6  12        1.59        3.69      3.61 o 
   1   6  12        2.82       11.28      4.84 o 
   0  -8  13       84.45      106.05     19.34 o 
   1  -8  13        4.31        7.48      4.26 o 
   2  -8  13        6.34        1.27      7.14 o 
  -2  -7  13       18.32       21.53      6.10 o 
  -1  -7  13       41.40       47.20      9.90 o 
   0  -7  13        0.06        3.37      2.01 o 
   1  -7  13        2.01        4.49      4.49 o 
   2  -7  13        6.13       11.63      5.53 o 
   3  -7  13       13.52       22.34      8.63 o 
  -3  -6  13       18.05       15.31      8.29 o 
  -2  -6  13        1.25        0.00      4.03 o 
  -1  -6  13        0.78       -3.22      4.14 o 
   0  -6  13       20.44       22.78      6.79 o 
   1  -6  13       31.44       32.24      6.79 o 
   2  -6  13        0.33        4.26      4.26 o 
   3  -6  13       93.71      116.17     13.59 o 
   4  -6  13        0.26       -6.33      6.33 o 
  -3  -5  13       47.47       71.27     10.13 o 
  -2  -5  13        7.11        7.48      5.41 o 
  -1  -5  13      173.07      192.15     16.35 o 
   0  -5  13       13.36       19.74      3.65 o 
   1  -5  13       36.43       34.77      7.48 o 
   2  -5  13       35.15       41.45      7.37 o 
   3  -5  13        2.21       -1.04      5.87 o 
   4  -5  13        8.69        7.37      6.68 o 
  -4  -4  13       31.28       27.86      8.63 o 
  -3  -4  13       81.11       71.27     11.17 o 
  -2  -4  13      184.85      208.38     15.31 o 
  -1  -4  13       33.71       26.02      6.33 o 
   0  -4  13      120.79      108.27      7.77 o 
   1  -4  13       10.52        6.33      5.53 o 
   2  -4  13       20.57       16.23      5.64 o 
   3  -4  13       51.29       32.58      9.33 o 
   4  -4  13       27.50       35.34      7.60 o 
  -4  -3  13       35.50       20.49      6.45 o 
  -3  -3  13       11.88       -2.07      5.64 o 
  -2  -3  13       24.97       26.59      6.79 o 
  -1  -3  13       10.81        9.67      4.26 o 
   0  -3  13       33.44       32.75      4.76 o 
   1  -3  13       46.49       42.48      7.14 o 
   2  -3  13       23.86       24.98      6.22 o 
   3  -3  13        0.74        7.14      5.64 o 
   4  -3  13       39.20       43.86      8.17 o 
  -4  -2  13        9.56        7.02      5.64 o 
  -3  -2  13      156.18      129.52     13.01 o 
  -2  -2  13        1.16        4.61      3.80 o 
  -1  -2  13        1.39       10.25      2.99 o 
   0  -2  13      270.82      265.24     14.05 o 
   1  -2  13       20.87       27.17      6.68 o 
   2  -2  13      181.61      179.03     15.08 o 
   3  -2  13       70.33       77.71     10.13 o 
   4  -2  13        4.31       10.36      5.99 o 
  -4  -1  13      107.79       94.52     12.78 o 
  -3  -1  13        9.43       14.97      4.61 o 
  -2  -1  13      216.38      194.22     14.74 o 
  -1  -1  13      207.48      213.22     13.82 o 
   0  -1  13       68.82       66.83      5.93 o 
   1  -1  13      142.66      142.07     12.78 o 
   2  -1  13       57.17       60.10      9.21 o 
   3  -1  13        1.70        3.11      5.30 o 
   4  -1  13        7.93        9.33      5.87 o 
  -4   0  13        1.65        2.30      4.26 o 
  -3   0  13       59.42       53.88      8.86 o 
  -2   0  13       83.24       81.17      9.67 o 
  -1   0  13       15.27       13.59      6.45 o 
   0   0  13        0.17       -1.56      4.20 o 
   1   0  13      103.93      113.06     11.74 o 
   2   0  13       10.97       17.73      5.64 o 
   3   0  13        2.94        2.07      6.45 o 
   4   0  13        1.12        0.00      5.87 o 
  -4   1  13       13.74       16.00      5.07 o 
  -3   1  13       62.18       65.97      9.90 o 
  -2   1  13        0.80        1.84      4.14 o 
  -1   1  13      105.10      103.96     11.05 o 
   0   1  13       24.53       29.26      3.95 o 
   1   1  13       17.57       24.29      5.99 o 
   2   1  13      116.74      117.78     13.36 o 
   3   1  13        7.75        7.60      6.56 o 
   4   1  13        8.15        7.37      2.99 o 
  -4   2  13       86.05       92.68     11.86 o 
  -3   2  13       78.79       88.07     10.94 o 
  -2   2  13      185.65      175.34     14.39 o 
  -1   2  13       42.90       56.99      8.52 o 
   0   2  13        0.68        1.05      3.57 o 
   1   2  13      255.12      235.33     16.23 o 
   2   2  13       18.42       28.90      6.56 o 
   3   2  13        2.13       -3.45      5.99 o 
  -4   3  13        6.58        6.10      6.56 o 
  -3   3  13       69.68       49.51     10.94 o 
  -2   3  13        2.40        2.07      5.18 o 
  -1   3  13       11.98       13.70      4.37 o 
   0   3  13        0.96        3.19      3.13 o 
   1   3  13        0.18       -3.11      4.72 o 
   2   3  13       59.43       55.26      9.56 o 
   3   3  13       25.05       29.47      7.37 o 
  -3   4  13       11.00       14.05      5.76 o 
  -2   4  13       63.52       81.17     10.82 o 
  -1   4  13        4.51        3.22      6.10 o 
   0   4  13        9.70       11.80      4.82 o 
   1   4  13       45.85       37.88     10.13 o 
   2   4  13        4.95       11.97      4.84 o 
  -3   5  13        6.86       16.35      5.53 o 
  -2   5  13        0.52       -3.57      5.41 o 
  -1   5  13        2.20        4.61      6.79 o 
   0   5  13       12.07       21.48      4.26 o 
   1   5  13        0.00        0.00      5.18 o 
  -1   6  13        0.51        5.07      6.68 o 
  -1  -7  14        0.19        4.95      5.87 o 
   0  -7  14        4.25        7.05      4.29 o 
   1  -7  14       13.09       11.97      5.64 o 
   2  -7  14        6.99        9.90      5.53 o 
  -2  -6  14       11.05        3.68      7.71 o 
  -1  -6  14       54.22       73.57     11.51 o 
   0  -6  14        3.07       10.10      8.86 o 
   1  -6  14       53.94       55.61      9.56 o 
   2  -6  14       29.91       32.24      9.21 o 
   3  -6  14       11.34       14.85      5.30 o 
  -3  -5  14       58.99       72.99     12.20 o 
  -2  -5  14       72.70       74.37     11.17 o 
  -1  -5  14        0.05        1.04      3.91 o 
   0  -5  14       31.77       40.92      5.37 o 
   1  -5  14       33.32       13.47      7.71 o 
   2  -5  14        5.18        3.22      4.95 o 
   3  -5  14        4.87       10.48      5.41 o 
  -3  -4  14       18.21       24.87      8.98 o 
  -2  -4  14        2.18       11.86      5.18 o 
  -1  -4  14        0.92        2.99      2.99 o 
   0  -4  14        1.80       -2.76      3.10 o 
   1  -4  14        0.88       -1.04      3.22 o 
   2  -4  14       41.82       38.34      7.71 o 
   3  -4  14       73.23       84.51     12.20 o 
   4  -4  14       26.63       32.70      8.86 o 
  -4  -3  14        7.26       -8.40      8.40 o 
  -3  -3  14        0.80       -5.30      5.30 o 
  -2  -3  14       36.52       34.88      8.63 o 
  -1  -3  14       20.36       23.03      5.76 o 
   0  -3  14       17.37       15.79      4.72 o 
   1  -3  14      151.84      117.43     12.43 o 
   2  -3  14        7.55        2.99      6.22 o 
   3  -3  14       37.37       24.18     11.05 o 
   4  -3  14        0.34       -6.22      6.91 o 
  -4  -2  14       24.95       22.22      8.06 o 
  -3  -2  14       89.02      110.75     13.12 o 
  -2  -2  14        3.56       -1.04      5.41 o 
  -1  -2  14      281.13      271.82     17.61 o 
   0  -2  14        7.36        9.96      3.61 o 
   1  -2  14       68.77       74.26      9.44 o 
   2  -2  14        0.04       -2.99      3.80 o 
   3  -2  14        0.04        2.19      4.84 o 
   4  -2  14        6.43        3.68      5.64 o 
  -4  -1  14       27.82       37.65      7.37 o 
  -3  -1  14       70.21       91.64     11.28 o 
  -2  -1  14       26.78       36.27      6.45 o 
  -1  -1  14        6.76        4.61      4.95 o 
   0  -1  14        4.35       -3.48      3.48 o 
   1  -1  14       49.73       57.56      9.44 o 
   2  -1  14       45.19       38.80      8.63 o 
   3  -1  14       28.62       39.60      8.52 o 
   4  -1  14       47.25       58.37      9.56 o 
  -4   0  14        3.07       -1.15      7.14 o 
  -3   0  14        8.16       12.89      5.87 o 
  -2   0  14       19.62       27.52      6.22 o 
  -1   0  14       12.79        6.56      4.61 o 
   0   0  14       28.22       24.10      5.12 o 
   1   0  14       88.10       70.11     10.71 o 
   2   0  14       23.97       18.31      8.29 o 
   3   0  14       17.62       23.60      8.06 o 
   4   0  14       12.38        8.86      8.40 o 
  -4   1  14        0.25        0.00      5.18 o 
  -3   1  14        1.84        3.34      4.26 o 
  -2   1  14        0.05       -1.04      4.14 o 
  -1   1  14        0.65       -0.92      3.91 o 
   0   1  14       56.59       57.44      6.26 o 
   1   1  14        0.07       -3.91      5.53 o 
   2   1  14        8.60       11.63      4.37 o 
   3   1  14       10.18        7.02      5.76 o 
  -4   2  14       27.65       36.38     10.13 o 
  -3   2  14       21.71       15.89      7.94 o 
  -2   2  14       62.25       64.93     10.02 o 
  -1   2  14      114.07      125.49     12.55 o 
   0   2  14       13.67       13.91      4.49 o 
   1   2  14        5.60        0.00      6.22 o 
   2   2  14       40.67       49.16      9.21 o 
   3   2  14       18.82       12.32      8.86 o 
  -3   3  14       25.25       34.42      7.02 o 
  -2   3  14       38.69       67.47      9.44 o 
  -1   3  14        0.00       -6.68      6.68 o 
   0   3  14        1.24        0.82      3.87 o 
   1   3  14        4.86       12.20      3.68 o 
   2   3  14        3.64        5.99      3.91 o 
  -3   4  14       16.25       25.10      8.29 o 
  -2   4  14        8.94        1.15      5.87 o 
  -1   4  14      106.64      138.96     13.82 o 
   0   4  14        8.76       14.62      3.43 o 
   1   4  14        4.99        7.25      5.07 o 
  -2   5  14       23.79       17.85      8.52 o 
  -1   5  14        2.76       -3.80      5.76 o 
   0   5  14        0.73       -0.58      3.89 o 
   0  -7  15        0.10       -1.60      3.93 o 
   1  -7  15       24.54       31.89      7.14 o 
  -1  -6  15        1.33       11.05      6.33 o 
   0  -6  15      102.78      118.96     26.77 o 
   1  -6  15        4.29        4.72      4.72 o 
   2  -6  15       11.22       16.00      5.41 o 
  -2  -5  15       20.37       13.47      6.56 o 
  -1  -5  15       38.39       37.88      9.10 o 
   0  -5  15        0.12       -2.21      5.01 o 
   1  -5  15        0.71       -3.34      4.37 o 
   2  -5  15        4.07        8.17      4.26 o 
   3  -5  15       13.07       22.57      8.06 o 
  -3  -4  15        6.22        8.86      5.53 o 
  -2  -4  15        0.64       -1.15      4.72 o 
  -1  -4  15        2.31        7.60      3.91 o 
   0  -4  15       31.67       31.31      7.37 o 
   1  -4  15       25.37       24.52      7.25 o 
   2  -4  15        1.45       -6.68      6.68 o 
   3  -4  15       73.63       76.10     11.28 o 
  -3  -3  15       24.39       23.03      6.10 o 
  -2  -3  15        4.93       -4.37      5.64 o 
  -1  -3  15      119.60      132.28     14.51 o 
   0  -3  15        8.04       17.42      3.65 o 
   1  -3  15       37.20       17.50      9.67 o 
   2  -3  15       14.95       16.35      5.64 o 
   3  -3  15        7.45       10.59      6.10 o 
  -3  -2  15       39.45       42.37     10.82 o 
  -2  -2  15      123.94      108.80     13.12 o 
  -1  -2  15        3.67        5.07      4.14 o 
   0  -2  15      105.73      103.23      9.96 o 
   1  -2  15        0.84       -4.03      4.49 o 
   2  -2  15        6.53        7.48      5.41 o 
   3  -2  15       44.37       45.82      8.40 o 
  -3  -1  15        2.12        7.02      4.95 o 
  -2  -1  15        1.67        7.48      2.88 o 
  -1  -1  15        7.40        7.02      4.37 o 
   0  -1  15       24.47       21.03      4.45 o 
   1  -1  15       35.04       39.60      7.25 o 
   2  -1  15        0.66        6.45      5.30 o 
   3  -1  15        3.09        9.44      5.30 o 
  -3   0  15      107.43      103.50     13.36 o 
  -2   0  15       13.35       19.23      5.87 o 
  -1   0  15       16.16       13.24      6.22 o 
   0   0  15      104.03      118.48      8.99 o 
   1   0  15       44.19       37.30      8.40 o 
   2   0  15       63.52       58.60      8.86 o 
   3   0  15       40.28       44.90     11.63 o 
  -3   1  15       16.07        5.87      7.60 o 
  -2   1  15       83.28       90.84     11.97 o 
  -1   1  15       14.89       16.81      5.53 o 
   0   1  15        7.36        8.31      4.35 o 
   1   1  15       42.43       39.72      9.56 o 
   2   1  15       40.17       35.58      8.52 o 
   3   1  15        2.54       12.55      5.87 o 
  -3   2  15       16.33       21.99      7.25 o 
  -2   2  15        0.79        7.94      6.91 o 
  -1   2  15       12.84       10.94      6.33 o 
   0   2  15        2.48        8.82      3.09 o 
   1   2  15       26.19       36.15      7.94 o 
   2   2  15        0.72        1.15      4.37 o 
  -3   3  15       21.24       22.91      7.60 o 
  -2   3  15        0.04       -2.42      5.64 o 
  -1   3  15       28.78       35.92      7.60 o 
   0   3  15        0.01       -1.15      3.91 o 
   1   3  15       16.93       16.81      5.41 o 
   2   3  15       23.64       38.57      8.29 o 
  -2   4  15       39.36       47.09      8.40 o 
  -1   4  15        6.31        7.48      6.79 o 
   0   4  15        7.60        8.47      4.04 o 
   0  -6  16        0.99        0.56      3.43 o 
   1  -6  16        5.34        5.07      6.68 o 
  -1  -5  16        0.33        7.37      2.99 o 
   0  -5  16        5.03        8.31      4.22 o 
   1  -5  16       15.92       21.64      7.25 o 
   2  -5  16       11.30        0.00      6.79 o 
  -2  -4  16       18.38       17.38      9.79 o 
  -1  -4  16       59.36       49.16     12.20 o 
   0  -4  16        2.75        4.55      3.50 o 
   1  -4  16       33.60       19.57      6.79 o 
   2  -4  16       24.32       28.90      7.25 o 
  -2  -3  16       54.53       68.04     11.17 o 
  -1  -3  16        0.58       -4.95      4.95 o 
   0  -3  16        4.31       14.60      4.43 o 
   1  -3  16        6.01       -3.34      5.87 o 
   2  -3  16        1.66        8.29      4.26 o 
   3  -3  16        0.25       -1.27      5.30 o 
  -3  -2  16       16.32        8.86      8.29 o 
  -2  -2  16        1.92       -3.45      6.10 o 
  -1  -2  16        8.01        0.00      4.72 o 
   0  -2  16        0.34        1.09      3.28 o 
   1  -2  16        1.26        4.37      5.18 o 
   2  -2  16       17.11       14.05      7.02 o 
   3  -2  16       54.63       54.46     10.36 o 
  -3  -1  16        0.00        3.80      3.80 o 
  -2  -1  16       13.29       12.66      6.79 o 
  -1  -1  16       14.15       11.05      4.37 o 
   0  -1  16        5.97        3.45      5.93 o 
   1  -1  16       31.54       42.14      7.37 o 
   2  -1  16        5.26       15.31      5.87 o 
   3  -1  16        3.37        6.45      6.91 o 
  -3   0  16       51.28       43.86     12.55 o 
  -2   0  16        0.14       -2.30      3.68 o 
  -1   0  16      152.34      158.99     15.08 o 
   0   0  16        1.48        0.51      4.64 o 
   1   0  16       23.73       11.28      8.63 o 
   2   0  16        0.17        9.56      5.41 o 
  -3   1  16       21.80       36.96      8.75 o 
  -2   1  16       21.35       30.85      7.37 o 
  -1   1  16        8.89       -1.15      6.79 o 
   0   1  16        0.04       -0.58      3.38 o 
   1   1  16       34.36       49.16      9.10 o 
   2   1  16        9.15        4.95      7.83 o 
  -2   2  16        3.28       17.27      5.53 o 
  -1   2  16        0.92        4.72      6.33 o 
   0   2  16       14.61       11.21      4.92 o 
   1   2  16       48.17       40.41     11.05 o 
  -1   3  16        5.34        5.07      5.07 o 
   0   3  16       49.86       53.42      7.40 o 
  -1  -4  17        0.75       -1.27      6.79 o 
   0  -4  17       73.59       87.44      8.87 o 
   1  -4  17        2.46       -1.27      5.99 o 
  -1  -3  17       20.58       30.51      6.79 o 
   0  -3  17        0.12        1.47      3.60 o 
   1  -3  17        0.15        0.00      5.18 o 
   2  -3  17        1.60       -1.27      5.30 o 
  -2  -2  17        0.16       -6.10      6.10 o 
  -1  -2  17        2.51       10.82      5.53 o 
   0  -2  17       26.08       21.14      5.35 o 
   1  -2  17       14.31       14.39      7.25 o 
   2  -2  17        1.07       -6.22      6.22 o 
  -2  -1  17        5.10       13.82      5.99 o 
  -1  -1  17       42.35       47.89     10.48 o 
   0  -1  17        2.96        0.52      4.14 o 
   1  -1  17       18.22       10.82      8.06 o 
   2  -1  17        5.81       12.66      7.37 o 
  -2   0  17       33.60       40.30      8.40 o 
  -1   0  17        0.35        6.10      4.95 o 
   0   0  17       34.13       33.87      8.98 o 
   1   0  17        0.07        1.27      6.10 o 
  -1   1  17        0.91       -1.27      6.68 o 
   0   1  17       12.12       16.74      4.68 o 
   1   1  17        7.88       13.93      6.79 o 
   0  -2  18        1.24        1.27      3.80 o 
   0  -1  18        0.01        3.68      3.48 o 
                                                 
